# Supplementary material for: Methylation-specific qPCR for the EBV C promoter to quantify EBV methylation
Source: Infect Agent Cancer. 2025 Oct 30;20:75. doi: 10.1186/s13027-025-00702-x (PMC12574023; doi:10.1186/s13027-025-00702-x)
Supplement: Supplementary file 1 — Supplementary Material 1: MSPCP published data [file 13027_2025_702_MOESM1_ESM.xlsx]

## Sheet: Cell Line MSPCP
Target	Sample	Sample Type	Latency	Cq	Starting Quantity (SQ)	Cq Mean	Cq Std. Dev	Average Input	Total Input	Percent Methylation	Mean MI	MI SD
Cp M	C666-1	Cell	Latency I	28.0065	1610.26	27.9626	0.0619941	1651.63	1691.76	97.6278	97.3854	0.250989
Cp M	C666-1	Cell	Latency I	27.9188	1693	27.9626	0.0619941
Cp U	C666-1	Cell	Latency I	34.2932	39.1106	34.2525	0.0575549	40.1322
Cp U	C666-1	Cell	Latency I	34.2118	41.1539	34.2525	0.0575549
Cp M	C666-1	Cell	Latency I	27.8203	1790.98	27.8775	0.0808204	1734.36	1780.62	97.4018
Cp M	C666-1	Cell	Latency I	27.9346	1677.73	27.8775	0.0808204
Cp U	C666-1	Cell	Latency I	33.6346	59.0527	34.0882	0.641464	46.265
Cp U	C666-1	Cell	Latency I	34.5418	33.4774	34.0882	0.641464
Cp M	C666-1	Cell	Latency I	28.0734	1549.85	28.0073	0.0933603	1610.59	1658.24	97.1266
Cp M	C666-1	Cell	Latency I	27.9413	1671.33	28.0073	0.0933603
Cp U	C666-1	Cell	Latency I	34.08	44.6911	33.9807	0.140443	47.6477
Cp U	C666-1	Cell	Latency I	33.8814	50.6043	33.9807	0.140443
Cp M	Rael	Cell	Latency I	23.7946	37812.9	23.7811	0.0191701	38169.8	39909.9	95.6399	96.9907	1.3371
Cp M	Rael	Cell	Latency I	23.7675	38526.7	23.7811	0.0191701
Cp U	Rael	Cell	Latency I	29.4103	1787.57	29.4508	0.0572347	1740.11
Cp U	Rael	Cell	Latency I	29.4912	1692.66	29.4508	0.0572347
Cp M	Rael	Cell	Latency I	26.0218	5006.19	26.0167	0.00717788	5020.76	5175.05	97.0185
Cp M	Rael	Cell	Latency I	26.0116	5035.32	26.0167	0.00717788
Cp U	Rael	Cell	Latency I	32.3349	133.162	32.1146	0.311537	154.294
Cp U	Rael	Cell	Latency I	31.8943	175.425	32.1146	0.311537
Cp M	Rael	Cell	Latency I	21.1712	86073.2	21.1759	0.00659393	85789.5	87261.1	98.3137
Cp M	Rael	Cell	Latency I	21.1805	85505.9	21.1759	0.00659393
Cp U	Rael	Cell	Latency I	27.218	1618.46	27.3771	0.224908	1471.52
Cp U	Rael	Cell	Latency I	27.5361	1324.58	27.3771	0.224908
Cp M	SNU719	Cell	Latency I	24.5328	11724.3	24.6614	0.181872	10922.9	12472.9	87.5733	88.2712	0.6167
Cp M	SNU719	Cell	Latency I	24.79	10121.6	24.6614	0.181872
Cp U	SNU719	Cell	Latency I	28.3298	1631.65	28.4141	0.119219	1549.97
Cp U	SNU719	Cell	Latency I	28.4984	1468.3	28.4141	0.119219
Cp M	SNU719	Cell	Latency I	24.3322	13148.7	24.2801	0.0736892	13552.2	15271.3	88.7426
Cp M	SNU719	Cell	Latency I	24.228	13955.6	24.2801	0.0736892
Cp U	SNU719	Cell	Latency I	28.3601	1601.04	28.2501	0.155537	1719.15
Cp U	SNU719	Cell	Latency I	28.1401	1837.25	28.2501	0.155537
Cp M	SNU719	Cell	Latency I	24.4683	12164.3	24.4803	0.0169528	12081.5	13651.8	88.4977
Cp M	SNU719	Cell	Latency I	24.4923	11998.7	24.4803	0.0169528
Cp U	SNU719	Cell	Latency I	28.3292	1632.26	28.3923	0.0892871	1570.27
Cp U	SNU719	Cell	Latency I	28.4555	1508.27	28.3923	0.0892871
Cp M	LCL	Cell	Latency III	NaN	0	0	0	0.0267793	1503.97	0.00178057	0.00191448	0.00121684
Cp M	LCL	Cell	Latency III	39.2582	0.0535586	39.2582	0
Cp U	LCL	Cell	Latency III	27.6136	1580.55	27.6791	0.0925793	1503.94
Cp U	LCL	Cell	Latency III	27.7445	1427.33	27.6791	0.0925793
Cp M	LCL	Cell	Latency III	36.0199	0.654879	36.0317	0.0167271	0.64891	20324.6	0.00319273
Cp M	LCL	Cell	Latency III	36.0436	0.64294	36.0317	0.0167271
Cp U	LCL	Cell	Latency III	24.2089	19848.1	24.1794	0.0417716	20324
Cp U	LCL	Cell	Latency III	24.1499	20799.8	24.1794	0.0417716
Cp M	LCL	Cell	Latency III	39.4606	0.0188319	39.5964	0.19198	0.0169366	2199.19	0.000770126
Cp M	LCL	Cell	Latency III	39.7321	0.0150413	39.5964	0.19198
Cp U	LCL	Cell	Latency III	27.0628	2257.66	27.0935	0.0433664	2199.18
Cp U	LCL	Cell	Latency III	27.1241	2140.69	27.0935	0.0433664
Cp M	AG876	Cell	Latency III	28.0011	1730.62	27.9301	0.100376	1824.75	239010	0.763461	0.694216	0.111771
Cp M	AG876	Cell	Latency III	27.8591	1918.87	27.9301	0.100376
Cp M	AG876	Cell	Latency III	27.743	2087.97	27.7744	0.0444304	2041.33	241240	0.846181
Cp M	AG876	Cell	Latency III	27.8059	1994.69	27.7744	0.0444304
Cp M	AG876	Cell	Latency III	27.8304	1959.45	27.9749	0.204372	1773.68	283802	0.624971
Cp M	AG876	Cell	Latency III	28.1194	1587.92	27.9749	0.204372
Cp U	AG876	Cell	Latency III	22.0357	278304	22.2873	0.355831	237185
Cp U	AG876	Cell	Latency III	22.5389	196067	22.2873	0.355831
Cp U	AG876	Cell	Latency III	22.0532	274946	22.2695	0.305942	239199
Cp U	AG876	Cell	Latency III	22.4858	203452	22.2695	0.305942
Cp U	AG876	Cell	Latency III	22.027	279998	22.0167	0.0146339	282029
Cp U	AG876	Cell	Latency III	22.0063	284060	22.0167	0.0146339
Cp M	B95.8 Cell	Cell	Latency III	35.3242	8.40899	35.7856	0.652477	6.35336	131387	0.0048356	0.00412822	0.00095941
Cp M	B95.8 Cell	Cell	Latency III	36.2469	4.29773	35.7856	0.652477
Cp M	B95.8 Cell	Cell	Latency III	36.2871	4.17391	35.9994	0.406924	5.2588	116528	0.0045129
Cp M	B95.8 Cell	Cell	Latency III	35.7117	6.3437	35.9994	0.406924
Cp M	B95.8 Cell	Cell	Latency III	36.5526	3.44088	36.7534	0.284007	3.005	98973.4	0.00303617
Cp M	B95.8 Cell	Cell	Latency III	36.9543	2.56912	36.7534	0.284007
Cp U	B95.8 Cell	Cell	Latency III	23.1583	127406	23.1148	0.0614869	131381
Cp U	B95.8 Cell	Cell	Latency III	23.0713	135356	23.1148	0.0614869
Cp U	B95.8 Cell	Cell	Latency III	23.2847	116676	23.2866	0.00267278	116523
Cp U	B95.8 Cell	Cell	Latency III	23.2885	116370	23.2866	0.00267278
Cp U	B95.8 Cell	Cell	Latency III	23.5181	99176.8	23.5211	0.00423866	98970.4
Cp U	B95.8 Cell	Cell	Latency III	23.5241	98763.9	23.5211	0.00423866
Cp M	MMM-MM	Oligo	Oligonucleotide	25.2672	13378.1	25.3294	0.0705614			99.9846	99.9887	0.00987663
Cp M	MMM-MM	Oligo	Oligonucleotide	25.4061	12279.7	25.3294	0.0705614			100
Cp M	MMM-MM	Oligo	Oligonucleotide	25.315	12989.4	25.3294	0.0705614			99.9816
Cp U	MMM-MM	Oligo	Oligonucleotide	39.8709	2.05685	39.7483	0.173317
Cp U	MMM-MM	Oligo	Oligonucleotide	NaN	0	0	0
Cp U	MMM-MM	Oligo	Oligonucleotide	39.6258	2.39428	39.7483	0.173317
Cp M	UUU-UU	Oligo	Oligonucleotide	NaN	0	0	0			0	0.00586633	0.0101608
Cp M	UUU-UU	Oligo	Oligonucleotide	39.7309	1.78506	39.7309	0			0.017599
Cp M	UUU-UU	Oligo	Oligonucleotide	NaN	0	0	0			0
Cp U	UUU-UU	Oligo	Oligonucleotide	25.685	13532	25.9332	0.234252
Cp U	UUU-UU	Oligo	Oligonucleotide	26.1504	10141.2	25.9332	0.234252
Cp U	UUU-UU	Oligo	Oligonucleotide	25.964	11383	25.9332	0.234252
Cp M	BX1 Akata Virus	Virus	Viral Supernatant	23.935	34322.2	23.9037	0.0442798	35079.8	1.83033e+06	1.91658	1.87176	0.112595
Cp M	BX1 Akata Virus	Virus	Viral Supernatant	23.8724	35837.3	23.9037	0.0442798
Cp U	BX1 Akata Virus	Virus	Viral Supernatant	19.192	1.75084e+06	19.1553	0.0519201	1.79525e+06
Cp U	BX1 Akata Virus	Virus	Viral Supernatant	19.1186	1.83966e+06	19.1553	0.0519201
Cp M	BX1 Akata Virus	Virus	Viral Supernatant	23.6914	40603.8	23.7049	0.0190953	40229.1	2.05771e+06	1.95504
Cp M	BX1 Akata Virus	Virus	Viral Supernatant	23.7184	39854.4	23.7049	0.0190953
Cp U	BX1 Akata Virus	Virus	Viral Supernatant	18.9703	2.03303e+06	18.9818	0.0161718	2.01748e+06
Cp U	BX1 Akata Virus	Virus	Viral Supernatant	18.9932	2.00194e+06	18.9818	0.0161718
Cp M	BX1 Akata Virus	Virus	Viral Supernatant	24.2042	28506.8	24.2438	0.0561312	27747.3	1.59133e+06	1.74365
Cp M	BX1 Akata Virus	Virus	Viral Supernatant	24.2835	26987.7	24.2438	0.0561312
Cp U	BX1 Akata Virus	Virus	Viral Supernatant	19.3457	1.57857e+06	19.3599	0.0201143	1.56358e+06
Cp U	BX1 Akata Virus	Virus	Viral Supernatant	19.3742	1.54859e+06	19.3599	0.0201143
Cp M	B95.8 Virus	Virus	Viral Supernatant	39.1648	0.247785	38.98	0.261395	0.284912	3571.65	0.00797703	0.00625982	0.00548756
Cp M	B95.8 Virus	Virus	Viral Supernatant	38.7951	0.322039	38.98	0.261395
Cp U	B95.8 Virus	Virus	Viral Supernatant	25.8463	3840.75	25.9662	0.169645	3571.37
Cp U	B95.8 Virus	Virus	Viral Supernatant	26.0862	3301.99	25.9662	0.169645
Cp M	B95.8 Virus	Virus	Viral Supernatant	37.0416	9.21101	37.4499	0.577412	7.49349	62966	0.000119008
Cp M	B95.8 Virus	Virus	Viral Supernatant	37.8582	5.77597	37.4499	0.577412
Cp U	B95.8 Virus	Virus	Viral Supernatant	22.5258	61608.4	22.4915	0.0484799	62958.5
Cp U	B95.8 Virus	Virus	Viral Supernatant	22.4572	64308.6	22.4915	0.0484799
Cp M	B95.8 Virus	Virus	Viral Supernatant	35.6039	10.9562	35.3354	0.379742	13.4127	125547	0.0106834
Cp M	B95.8 Virus	Virus	Viral Supernatant	35.0668	15.8692	35.3354	0.379742
Cp U	B95.8 Virus	Virus	Viral Supernatant	23.0957	126069	23.102	0.00894846	125534
Cp U	B95.8 Virus	Virus	Viral Supernatant	23.1083	124998	23.102	0.00894846
Cp M	AG876 Virus 1	Virus	Viral Supernatant	32.0031	22.3543	31.9707	0.0459417	22.8916	5446.85	0.420272	0.391102	0.0337782
Cp M	AG876 Virus 1	Virus	Viral Supernatant	31.9382	23.4289	31.9707	0.0459417
Cp U	AG876 Virus 1	Virus	Viral Supernatant	25.2129	5557.45	25.2453	0.0457666	5423.96
Cp U	AG876 Virus 1	Virus	Viral Supernatant	25.2777	5290.46	25.2453	0.0457666
Cp M	AG876 Virus 2	Virus	Viral Supernatant	31.6391	29.0805	31.5712	0.0960298	30.58	7665.32	0.398939
Cp M	AG876 Virus 2	Virus	Viral Supernatant	31.5033	32.0794	31.5712	0.0960298
Cp U	AG876 Virus 2	Virus	Viral Supernatant	24.6816	8325.55	24.8009	0.168679	7634.74
Cp U	AG876 Virus 2	Virus	Viral Supernatant	24.9201	6943.93	24.8009	0.168679
Cp M	AG876 Virus 3	Virus	Viral Supernatant	31.5933	30.06	31.4071	0.263297	34.701	9799.93	0.354094
Cp M	AG876 Virus 3	Virus	Viral Supernatant	31.221	39.3419	31.4071	0.263297
Cp U	AG876 Virus 3	Virus	Viral Supernatant	24.2973	11152.5	24.4853	0.265919	9765.23
Cp U	AG876 Virus 3	Virus	Viral Supernatant	24.6733	8377.91	24.4853	0.265919
Cp M	Akata Virus 1	Virus	Viral Supernatant	32.2253	19.0379	32.2476	0.0314447	18.7369	482.634	3.88222	5.96014	1.86525
Cp M	Akata Virus 1	Virus	Viral Supernatant	32.2698	18.4358	32.2476	0.0314447
Cp U	Akata Virus 1	Virus	Viral Supernatant	28.2276	560.99	28.5068	0.394948	463.897
Cp U	Akata Virus 1	Virus	Viral Supernatant	28.7861	366.804	28.5068	0.394948
Cp M	Akata Virus 2	Virus	Viral Supernatant	32.3222	17.7508	32.0998	0.314513	21.1156	324.438	6.50835
Cp M	Akata Virus 2	Virus	Viral Supernatant	31.8774	24.4804	32.0998	0.314513
Cp U	Akata Virus 2	Virus	Viral Supernatant	28.6262	414.238	29.1303	0.712813	303.323
Cp U	Akata Virus 2	Virus	Viral Supernatant	29.6343	192.407	29.1303	0.712813
Cp M	Akata Virus 3	Virus	Viral Supernatant	34.7804	3.00396	34.2064	0.811784	4.94536	66.0274	7.48986
Cp M	Akata Virus 3	Virus	Viral Supernatant	33.6324	6.88675	34.2064	0.811784
Cp U	Akata Virus 3	Virus	Viral Supernatant	31.1959	58.658	31.1437	0.0738187	61.082
Cp U	Akata Virus 3	Virus	Viral Supernatant	31.0915	63.5061	31.1437	0.0738187

## Sheet: Serial Dilution Data
Method	Target	Methylation	Sample	Dilution Factor	Cq	Starting Quantity (SQ)	Cq Mean	Cq Std. Dev	Replicate Average	Total Input	MI	Percent MI	Mean MI	MI SD
MSPCP	Cp	M	Rael	10000	29.201	37.8252	29.0251	0.2488	42.8124	44.841	0.954761	95.4761	94.5756	0.0215246
MSPCP	Cp	M	Rael	10000	28.8491	47.7996	29.0251	0.2488
MSPCP	Cp	M	Rael	10000	28.1061	78.3547	28.0249	0.114872	82.8253	85.261	0.971433	97.1433
MSPCP	Cp	M	Rael	10000	27.9437	87.296	28.0249	0.114872
MSPCP	Cp	M	Rael	10000	28.4669	54.3085	28.4328	0.0481758	55.6277	60.2349	0.923513	92.3513
MSPCP	Cp	M	Rael	10000	28.3987	56.9469	28.4328	0.0481758
MSPCP	Cp	M	Rael	10000	28.6429	48.0434	28.6107	0.045559	49.1455	52.657	0.933315	93.3315
MSPCP	Cp	M	Rael	10000	28.5785	50.2477	28.6107	0.045559
MSPCP	Cp	U	Rael	10000	37.3625	0.413728	35.7608	2.26515	2.02857
MSPCP	Cp	U	Rael	10000	34.1591	3.64342	35.7608	2.26515
MSPCP	Cp	U	Rael	10000	34.0486	3.92724	35.0982	1.48429	2.43564
MSPCP	Cp	U	Rael	10000	36.1477	0.944045	35.0982	1.48429
MSPCP	Cp	U	Rael	10000	34.7344	5.41933	35.0231	0.4083	4.60718
MSPCP	Cp	U	Rael	10000	35.3118	3.79504	35.0231	0.4083
MSPCP	Cp	U	Rael	10000	35.0787	4.38191	35.4891	0.580289	3.51142
MSPCP	Cp	U	Rael	10000	35.8994	2.64093	35.4891	0.580289
MSPCP	Cp	M	Rael	1000	32.1891	5.18302	31.8206	0.521119	6.82256	6.92775	0.984816	98.4816	95.6355	0.0421976
MSPCP	Cp	M	Rael	1000	31.4521	8.46209	31.8206	0.521119
MSPCP	Cp	M	Rael	1000	31.0545	11.024	31.0509	0.00515154	11.0508	11.9597	0.924002	92.4002
MSPCP	Cp	M	Rael	1000	31.0472	11.0775	31.0509	0.00515154
MSPCP	Cp	M	Rael	1000	32.0621	4.44309	32.0087	0.0756101	4.6148	4.6148	1	100
MSPCP	Cp	M	Rael	1000	31.9552	4.78652	32.0087	0.0756101
MSPCP	Cp	M	Rael	1000	31.9835	4.69313	31.9868	0.00474275	4.68219	5.10821	0.916602	91.6602
MSPCP	Cp	M	Rael	1000	31.9902	4.67126	31.9868	0.00474275
MSPCP	Cp	U	Rael	1000	38.3583	0.210385	38.3583	0	0.105192
MSPCP	Cp	U	Rael	1000	NaN	0	0	0
MSPCP	Cp	U	Rael	1000	36.1898	0.917441	36.2036	0.0195354	0.908914
MSPCP	Cp	U	Rael	1000	36.2175	0.900388	36.2036	0.0195354
MSPCP	Cp	U	Rael	1000	NaN	0	0	0	0
MSPCP	Cp	U	Rael	1000	NaN	0	0	0
MSPCP	Cp	U	Rael	1000	37.7329	0.852025	37.7329	0	0.426012
MSPCP	Cp	U	Rael	1000	NaN	0	0	0
MSPCP	Cp	M	Rael	100	34.4178	1.17699	34.1517	0.376308	1.42695	1.42695	1	100	100	0
MSPCP	Cp	M	Rael	100	33.8856	1.6769	34.1517	0.376308
MSPCP	Cp	M	Rael	100	34.4568	1.14682	34.3573	0.140749	1.22799	1.22799	1	100
MSPCP	Cp	M	Rael	100	34.2578	1.30917	34.3573	0.140749
MSPCP	Cp	M	Rael	100	35.5553	0.390268	35.4008	0.21848	0.437106	0.437106	1	100
MSPCP	Cp	M	Rael	100	35.2464	0.483944	35.4008	0.21848
MSPCP	Cp	U	Rael	100	NaN	0	0	0	0
MSPCP	Cp	U	Rael	100	NaN	0	0	0
MSPCP	Cp	U	Rael	100	NaN	0	0	0	0
MSPCP	Cp	U	Rael	100	NaN	0	0	0
MSPCP	Cp	U	Rael	100	NaN	0	0	0	0
MSPCP	Cp	U	Rael	100	NaN	0	0	0
MSPCP	Cp	M	Rael	10	37.4208	0.159683	36.9865	0.614183	0.222121	0.222121	1	100	100	0
MSPCP	Cp	M	Rael	10	36.5522	0.28456	36.9865	0.614183
MSPCP	Cp	M	Rael	10	36.2832	0.340329	36.2832	0	0.170165	0.170165	1	100
MSPCP	Cp	M	Rael	10	NaN	0	0	0
MSPCP	Cp	M	Rael	10	NaN	0	0	0	0	0	NaN
MSPCP	Cp	M	Rael	10	NaN	0	0	0
MSPCP	Cp	M	Rael	10	NaN	0	0	0	0.0329423	0.0329423	1	100
MSPCP	Cp	M	Rael	10	38.1102	0.0658847	38.1102	0
MSPCP	Cp	U	Rael	10	NaN	0	0	0	0
MSPCP	Cp	U	Rael	10	NaN	0	0	0
MSPCP	Cp	U	Rael	10	NaN	0	0	0	0
MSPCP	Cp	U	Rael	10	NaN	0	0	0
MSPCP	Cp	U	Rael	10	NaN	0	0	0	0
MSPCP	Cp	U	Rael	10	NaN	0	0	0
MSPCP	Cp	U	Rael	10	NaN	0	0	0	0
MSPCP	Cp	U	Rael	10	NaN	0	0	0
MSPCP	Cp	M	B95.8 Virus	10000	NaN	0	0	0	0	51.2287	0	0	0	0
MSPCP	Cp	M	B95.8 Virus	10000	NaN	0	0	0
MSPCP	Cp	M	B95.8 Virus	10000	NaN	0	0	0	0	105.743	0	0
MSPCP	Cp	M	B95.8 Virus	10000	NaN	0	0	0
MSPCP	Cp	M	B95.8 Virus	10000	NaN	0	0	0	0	121.62	0	0
MSPCP	Cp	M	B95.8 Virus	10000	NaN	0	0	0
MSPCP	Cp	M	B95.8 Virus	10000	NaN	0	0	0	0	149.218	0	0
MSPCP	Cp	M	B95.8 Virus	10000	NaN	0	0	0
MSPCP	Cp	U	B95.8 Virus	10000	29.908	65.3567	30.3249	0.58957	51.2287
MSPCP	Cp	U	B95.8 Virus	10000	30.7418	37.1006	30.3249	0.58957
MSPCP	Cp	U	B95.8 Virus	10000	29.1465	109.625	29.2005	0.0764778	105.743
MSPCP	Cp	U	B95.8 Virus	10000	29.2546	101.861	29.2005	0.0764778
MSPCP	Cp	U	B95.8 Virus	10000	29.4926	137.576	29.7065	0.30244	121.62
MSPCP	Cp	U	B95.8 Virus	10000	29.9204	105.664	29.7065	0.30244
MSPCP	Cp	U	B95.8 Virus	10000	29.4209	143.799	29.362	0.08328	149.218
MSPCP	Cp	U	B95.8 Virus	10000	29.3032	154.637	29.362	0.08328
MSPCP	Cp	M	B95.8 Virus	1000	NaN	0	0	0	0	16.2409	0	0	0.064863	0.129726
MSPCP	Cp	M	B95.8 Virus	1000	NaN	0	0	0
MSPCP	Cp	M	B95.8 Virus	1000	38.3875	0.0839475	38.3875	0	0.0419738	16.1779	0.00259452	0.259452
MSPCP	Cp	M	B95.8 Virus	1000	NaN	0	0	0
MSPCP	Cp	M	B95.8 Virus	1000	NaN	0	0	0	0	22.4242	0	0
MSPCP	Cp	M	B95.8 Virus	1000	NaN	0	0	0
MSPCP	Cp	M	B95.8 Virus	1000	NaN	0	0	0	0	19.1301	0	0
MSPCP	Cp	U	B95.8 Virus	1000	31.7078	19.2518	31.984	0.390582	16.2409
MSPCP	Cp	U	B95.8 Virus	1000	32.2602	13.23	31.984	0.390582
MSPCP	Cp	U	B95.8 Virus	1000	31.7726	18.4234	31.9828	0.297224	16.1359
MSPCP	Cp	U	B95.8 Virus	1000	32.1929	13.8484	31.9828	0.297224
MSPCP	Cp	U	B95.8 Virus	1000	32.6836	19.2075	32.4495	0.331067	22.4242
MSPCP	Cp	U	B95.8 Virus	1000	32.2154	25.6408	32.4495	0.331067
MSPCP	Cp	U	B95.8 Virus	1000	32.3968	22.9262	32.7227	0.460946	19.1301
MSPCP	Cp	U	B95.8 Virus	1000	33.0487	15.3339	32.7227	0.460946
MSPCP	Cp	M	B95.8 Virus	100	NaN	0	0	0	0	1.16936	0	0	0	0
MSPCP	Cp	M	B95.8 Virus	100	NaN	0	0	0
MSPCP	Cp	M	B95.8 Virus	100	NaN	0	0	0	0	3.18404	0	0
MSPCP	Cp	M	B95.8 Virus	100	NaN	0	0	0
MSPCP	Cp	M	B95.8 Virus	100	NaN	0	0	0	0	3.52743	0	0
MSPCP	Cp	M	B95.8 Virus	100	NaN	0	0	0
MSPCP	Cp	M	B95.8 Virus	100	NaN	0	0	0	0	0.928428	0	0
MSPCP	Cp	M	B95.8 Virus	100	NaN	0	0	0
MSPCP	Cp	U	B95.8 Virus	100	35.9028	1.11492	35.8341	0.0970275	1.16936
MSPCP	Cp	U	B95.8 Virus	100	35.7655	1.22381	35.8341	0.0970275
MSPCP	Cp	U	B95.8 Virus	100	34.4475	2.99546	34.3601	0.123485	3.18404
MSPCP	Cp	U	B95.8 Virus	100	34.2728	3.37263	34.3601	0.123485
MSPCP	Cp	U	B95.8 Virus	100	35.5333	3.3103	35.4334	0.141267	3.52743
MSPCP	Cp	U	B95.8 Virus	100	35.3335	3.74457	35.4334	0.141267
MSPCP	Cp	U	B95.8 Virus	100	38.2537	0.617853	37.6898	0.797412	0.928428
MSPCP	Cp	U	B95.8 Virus	100	37.126	1.239	37.6898	0.797412
MSPCP	Cp	M	B95.8 Virus	10	NaN	0	0	0	0	0	NaN		0	0
MSPCP	Cp	M	B95.8 Virus	10	NaN	0	0	0
MSPCP	Cp	M	B95.8 Virus	10	NaN	0	0	0	0	0.563747	0	0
MSPCP	Cp	M	B95.8 Virus	10	NaN	0	0	0
MSPCP	Cp	M	B95.8 Virus	10	NaN	0	0	0	0	0	NaN
MSPCP	Cp	M	B95.8 Virus	10	NaN	0	0	0
MSPCP	Cp	M	B95.8 Virus	10	NaN	0	0	0	0	0.179185	0	0
MSPCP	Cp	M	B95.8 Virus	10	NaN	0	0	0
MSPCP	Cp	U	B95.8 Virus	10	NaN	0	0	0	0
MSPCP	Cp	U	B95.8 Virus	10	NaN	0	0	0
MSPCP	Cp	U	B95.8 Virus	10	36.698	0.64966	36.9242	0.319849	0.563747
MSPCP	Cp	U	B95.8 Virus	10	37.1504	0.477834	36.9242	0.319849
MSPCP	Cp	U	B95.8 Virus	10	NaN	0	0	0	0
MSPCP	Cp	U	B95.8 Virus	10	NaN	0	0	0
MSPCP	Cp	U	B95.8 Virus	10	39.1365	0.358369	39.1365	0	0.179185
MSPCP	Cp	U	B95.8 Virus	10	NaN	0	0	0
MSPCP	Cp	M	B95.8 Virus	10	NaN	0	0	0	0	1.49069	0	0
MSPCP	Cp	M	B95.8 Virus	10	NaN	0	0	0
MSPCP	Cp	U	B95.8 Virus	10	38.2579	1.00741	37.7321	0.743486	1.49069
MSPCP	Cp	U	B95.8 Virus	10	37.2064	1.97396	37.7321	0.743486
MSPCP	Cp	M	B95.8 Virus	10	NaN	0	0	0	0	0.382484	0	0
MSPCP	Cp	M	B95.8 Virus	10	NaN	0	0	0
MSPCP	Cp	U	B95.8 Virus	10	NaN	0	0	0	0.382484
MSPCP	Cp	U	B95.8 Virus	10	38.0984	0.764969	38.0984	0
MSPCP	Cp	M	Rael	10	38.0651	1.3097	37.4095	0.927108	2.26905	2.26905	1	100
MSPCP	Cp	M	Rael	10	36.7539	3.22841	37.4095	0.927108
MSPCP	Cp	U	Rael	10	NaN	0	0	0	0
MSPCP	Cp	U	Rael	10	NaN	0	0	0
MSPCP	Cp	M	Rael	100	35.964	5.55977	35.8385	0.177481	6.08384	6.08384	1	100
MSPCP	Cp	M	Rael	100	35.713	6.60792	35.8385	0.177481
MSPCP	Cp	U	Rael	100	NaN	0	0	0	0
MSPCP	Cp	U	Rael	100	NaN	0	0	0

## Sheet: Stop Point Optimization
Run Set	Target	Methylation	Sample	Storage Condition	Cq	Starting Quantity (SQ)	Cq Mean	Cq Std. Dev	Average Quant	Total Input	Percent Meth	Mean Condition MI	SD Condition MI
Run1	Cp	M	0	Immediate PCR	NaN	0	0	0	0	18.6096	0	0	0
Run1	Cp	M	0	Immediate PCR	NaN	0	0	0
Run1	Cp	U	0	Immediate PCR	30.4383	1867.08	30.4632	0.0352042	18.6096
Run1	Cp	U	0	Immediate PCR	30.4881	1801.01	30.4632	0.0352042
Run2	Cp	M	0	Immediate PCR	NaN	0	0	0	0	27.1031	0
Run2	Cp	M	0	Immediate PCR	NaN	0	0	0
Run2	Cp	U	0	Immediate PCR	30.0776	3011.76	30.1619	0.119212	27.1031
Run2	Cp	U	0	Immediate PCR	30.2462	2667.4	30.1619	0.119212
Run3	Cp	M	0	Immediate PCR	NaN	0	0	0	0	24.8383	0
Run3	Cp	M	0	Immediate PCR	NaN	0	0	0
Run3	Cp	U	0	Immediate PCR	30.6736	1494.08	30.9372	0.372824	24.8383
Run3	Cp	U	0	Immediate PCR	31.2008	1050.86	30.9372	0.372824
Run1	Cp	M	0.01	Immediate PCR	34.738	38.7043	34.9428	0.289535	0.141388	20.8785	0.00677192	0.00816325	0.00354401
Run1	Cp	M	0.01	Immediate PCR	35.1475	29.9915	34.9428	0.289535
Run1	Cp	U	0.01	Immediate PCR	30.2766	2098.99	30.2375	0.0552019	20.7371
Run1	Cp	U	0.01	Immediate PCR	30.1985	2220.99	30.2375	0.0552019
Run2	Cp	M	0.01	Immediate PCR	36.8837	8.13229	37.0049	0.171483	0.254491	20.8739	0.0121918
Run2	Cp	M	0.01	Immediate PCR	37.1262	6.93348	37.0049	0.171483
Run2	Cp	U	0.01	Immediate PCR	31.2784	1268.26	30.9852	0.414651	20.6194
Run2	Cp	U	0.01	Immediate PCR	30.692	1934.76	30.9852	0.414651
Run3	Cp	M	0.01	Immediate PCR	36.3082	12.7168	36.7281	0.593878	0.108764	19.6822	0.00552603
Run3	Cp	M	0.01	Immediate PCR	37.148	7.58834	36.7281	0.593878
Run3	Cp	U	0.01	Immediate PCR	30.9859	1212.99	30.8939	0.130014	19.5734
Run3	Cp	U	0.01	Immediate PCR	30.802	1371.36	30.8939	0.130014
Run1	Cp	M	0.05	Immediate PCR	36.8444	0.689208	37.4764	0.893843	0.498001	23.8039	0.020921	0.0358827	0.0172857
Run1	Cp	M	0.05	Immediate PCR	38.1085	0.306794	37.4764	0.893843
Run1	Cp	U	0.05	Immediate PCR	32.4485	26.1788	32.6437	0.276103	23.3059
Run1	Cp	U	0.05	Immediate PCR	32.8389	20.433	32.6437	0.276103
Run2	Cp	M	0.05	Immediate PCR	37.2242	0.979688	36.4593	1.08171	1.68752	30.7913	0.054805
Run2	Cp	M	0.05	Immediate PCR	35.6945	2.39535	36.4593	1.08171
Run2	Cp	U	0.05	Immediate PCR	32.3334	33.8227	32.5978	0.373897	29.1038
Run2	Cp	U	0.05	Immediate PCR	32.8622	24.3849	32.5978	0.373897
Run3	Cp	M	0.05	Immediate PCR	35.7308	1.07524	36.4659	1.03947	0.745545	23.3552	0.0319221
Run3	Cp	M	0.05	Immediate PCR	37.2009	0.415845	36.4659	1.03947
Run3	Cp	U	0.05	Immediate PCR	32.8864	23.659	32.9602	0.104392	22.6096
Run3	Cp	U	0.05	Immediate PCR	33.034	21.5602	32.9602	0.104392
Run1	Cp	M	0.1	Immediate PCR	31.5453	282.742	31.6477	0.144722	2.08019	28.4989	0.072992	0.0924309	0.0421466
Run1	Cp	M	0.1	Immediate PCR	31.75	248.901	31.6477	0.144722
Run1	Cp	U	0.1	Immediate PCR	29.8839	2788.91	29.9249	0.0579802	26.4187
Run1	Cp	U	0.1	Immediate PCR	29.9659	2628.23	29.9249	0.0579802
Run2	Cp	M	0.1	Immediate PCR	32.1608	181.582	32.1315	0.0414875	2.59094	18.403	0.140789
Run2	Cp	M	0.1	Immediate PCR	32.1021	188.725	32.1315	0.0414875
Run2	Cp	U	0.1	Immediate PCR	30.049	3074.35	30.2004	0.214088	15.8121
Run2	Cp	U	0.1	Immediate PCR	30.3518	2472.03	30.2004	0.214088
Run3	Cp	M	0.1	Immediate PCR	32.0333	176.076	31.9331	0.141701	1.49272	23.5029	0.0635119
Run3	Cp	M	0.1	Immediate PCR	31.8329	199.161	31.9331	0.141701
Run3	Cp	U	0.1	Immediate PCR	30.5434	1629.73	30.6325	0.126007	22.0102
Run3	Cp	U	0.1	Immediate PCR	30.7216	1446.98	30.6325	0.126007
Run1	Cp	M	0.25	Immediate PCR	34.2584	3.60934	34.2492	0.013062	3.63081	22.2703	0.163034	0.189642	0.0414997
Run1	Cp	M	0.25	Immediate PCR	34.24	3.65228	34.2492	0.013062
Run1	Cp	U	0.25	Immediate PCR	33.3156	15.0996	33.0126	0.428407	18.6394
Run1	Cp	U	0.25	Immediate PCR	32.7097	22.1793	33.0126	0.428407
Run2	Cp	M	0.25	Immediate PCR	34.3404	5.28519	34.3386	0.00251626	5.29069	22.2803	0.23746
Run2	Cp	M	0.25	Immediate PCR	34.3368	5.29619	34.3386	0.00251626
Run2	Cp	U	0.25	Immediate PCR	33.45	16.9504	33.4462	0.00528474	16.9896
Run2	Cp	U	0.25	Immediate PCR	33.4425	17.0289	33.4462	0.00528474
Run3	Cp	M	0.25	Immediate PCR	33.9909	3.31001	34.2204	0.324543	2.88523	17.13	0.168431
Run3	Cp	M	0.25	Immediate PCR	34.4499	2.46045	34.2204	0.324543
Run3	Cp	U	0.25	Immediate PCR	33.5348	15.7332	33.7014	0.235708	14.2448
Run3	Cp	U	0.25	Immediate PCR	33.8681	12.7563	33.7014	0.235708
Run1	Cp	M	0.5	Immediate PCR	30.5021	599.009	30.4611	0.0579294	6.10916	17.574	0.347625	0.373083	0.0316295
Run1	Cp	M	0.5	Immediate PCR	30.4202	632.244	30.4611	0.0579294
Run1	Cp	U	0.5	Immediate PCR	31.9869	579.943	31.9288	0.0821404	11.4648
Run1	Cp	U	0.5	Immediate PCR	31.8708	629.662	31.9288	0.0821404
Run2	Cp	M	0.5	Immediate PCR	30.0029	832.386	30.1344	0.186027	7.63469	18.69	0.408491
Run2	Cp	M	0.5	Immediate PCR	30.266	699.871	30.1344	0.186027
Run2	Cp	U	0.5	Immediate PCR	31.2386	985.154	31.437	0.280585	11.0553
Run2	Cp	U	0.5	Immediate PCR	31.6354	743.843	31.437	0.280585
Run3	Cp	M	0.5	Immediate PCR	30.1493	755.823	30.1243	0.0353573	4.06551	11.1957	0.363132
Run3	Cp	M	0.5	Immediate PCR	30.0993	781.147	30.1243	0.0353573
Run3	Cp	U	0.5	Immediate PCR	31.5434	793.908	31.6259	0.11666	7.13018
Run3	Cp	U	0.5	Immediate PCR	31.7084	706.376	31.6259	0.11666
Run1	Cp	M	0.75	Immediate PCR	32.4496	11.4923	32.4746	0.0353909	11.3111	17.699	0.639079	0.605529	0.0951716
Run1	Cp	M	0.75	Immediate PCR	32.4997	11.1299	32.4746	0.0353909
Run1	Cp	U	0.75	Immediate PCR	34.9449	5.36926	34.6914	0.358427	6.38795
Run1	Cp	U	0.75	Immediate PCR	34.438	7.40663	34.6914	0.358427
Run2	Cp	M	0.75	Immediate PCR	32.9034	12.2405	33.0135	0.155745	11.5013	16.929	0.679381
Run2	Cp	M	0.75	Immediate PCR	33.1236	10.762	33.0135	0.155745
Run2	Cp	U	0.75	Immediate PCR	35.4069	5.0504	35.2944	0.159167	5.42776
Run2	Cp	U	0.75	Immediate PCR	35.1818	5.80512	35.2944	0.159167
Run3	Cp	M	0.75	Immediate PCR	33.0774	5.9733	33.0751	0.00317541	5.98198	12.009	0.498126
Run3	Cp	M	0.75	Immediate PCR	33.0729	5.99066	33.0751	0.00317541
Run3	Cp	U	0.75	Immediate PCR	35.0995	5.87805	35.0602	0.0555613	6.02701
Run3	Cp	U	0.75	Immediate PCR	35.0209	6.17597	35.0602	0.0555613
Run1	Cp	M	0.9	Immediate PCR	28.8434	1521.55	28.7736	0.0985888	10.2032	11.8802	0.858842	0.837547	0.0836935
Run1	Cp	M	0.9	Immediate PCR	28.7039	1659.59	28.7736	0.0985888
Run1	Cp	U	0.9	Immediate PCR	33.014	289.507	32.8459	0.237611	1.67699
Run1	Cp	U	0.9	Immediate PCR	32.6779	369.21	32.8459	0.237611
Run2	Cp	M	0.9	Immediate PCR	29.3178	1177.66	29.2978	0.0283615	13.12	17.6044	0.745264
Run2	Cp	M	0.9	Immediate PCR	29.2777	1209.14	29.2978	0.0283615
Run2	Cp	U	0.9	Immediate PCR	33.6214	234.617	33.5573	0.0906525	4.48449
Run2	Cp	U	0.9	Immediate PCR	33.4932	257.312	33.5573	0.0906525
Run3	Cp	M	0.9	Immediate PCR	28.8977	1210.16	28.9338	0.0510112	7.77875	8.56185	0.908537
Run3	Cp	M	0.9	Immediate PCR	28.9699	1157.67	28.9338	0.0510112
Run3	Cp	U	0.9	Immediate PCR	33.8576	178.426	33.8529	0.00675736	0.783094
Run3	Cp	U	0.9	Immediate PCR	33.8481	179.568	33.8529	0.00675736
Run1	Cp	M	0.95	Immediate PCR	32.173	13.7185	32.247	0.104621	13.0986	14.8175	0.883991	0.900084	0.0522982
Run1	Cp	M	0.95	Immediate PCR	32.321	12.4786	32.247	0.104621
Run1	Cp	U	0.95	Immediate PCR	37.6871	0.942141	36.9195	1.08549	1.71897
Run1	Cp	U	0.95	Immediate PCR	36.152	2.49581	36.9195	1.08549
Run2	Cp	M	0.95	Immediate PCR	32.2404	18.0329	32.1892	0.072353	18.5885	21.672	0.857723
Run2	Cp	M	0.95	Immediate PCR	32.1381	19.1442	32.1892	0.072353
Run2	Cp	U	0.95	Immediate PCR	36.8253	2.09988	36.2911	0.755431	3.08342
Run2	Cp	U	0.95	Immediate PCR	35.7569	4.06697	36.2911	0.755431
Run3	Cp	M	0.95	Immediate PCR	32.5884	8.19326	32.6299	0.0586884	7.97932	8.32448	0.958537
Run3	Cp	M	0.95	Immediate PCR	32.6714	7.76538	32.6299	0.0586884
Run3	Cp	U	0.95	Immediate PCR	38.5034	0.690315	38.5034	0	0.345157
Run3	Cp	U	0.95	Immediate PCR	NaN	0	0	0
Run1	Cp	M	0.99	Immediate PCR	32.2294	13.2324	32.2964	0.0947493	12.6884	14.046	0.903344	0.898328	0.00435222
Run1	Cp	M	0.99	Immediate PCR	32.3634	12.1445	32.2964	0.0947493
Run1	Cp	U	0.99	Immediate PCR	38.1553	0.699955	37.3221	1.1783	1.35763
Run1	Cp	U	0.99	Immediate PCR	36.489	2.01531	37.3221	1.1783
Run2	Cp	M	0.99	Immediate PCR	32.387	16.5522	32.4252	0.0540658	16.1905	18.0786	0.895562
Run2	Cp	M	0.99	Immediate PCR	32.4635	15.8288	32.4252	0.0540658
Run2	Cp	U	0.99	Immediate PCR	36.9608	1.93096	36.9975	0.0519014	1.8881
Run2	Cp	U	0.99	Immediate PCR	37.0342	1.84523	36.9975	0.0519014
Run3	Cp	M	0.99	Immediate PCR	31.983	12.1164	32.261	0.393186	10.2877	11.4808	0.896077
Run3	Cp	M	0.99	Immediate PCR	32.539	8.45892	32.261	0.393186
Run3	Cp	U	0.99	Immediate PCR	NaN	0	0	0	1.19312
Run3	Cp	U	0.99	Immediate PCR	36.5322	2.38624	36.5322	0
Run1	Cp	M	1	Immediate PCR	31.8107	17.3005	32.0145	0.288134	15.3141	15.5156	0.987012	0.980757	0.0230169
Run1	Cp	M	1	Immediate PCR	32.2182	13.3276	32.0145	0.288134
Run1	Cp	U	1	Immediate PCR	NaN	0	0	0	0.201517
Run1	Cp	U	1	Immediate PCR	39.0251	0.403033	39.0251	0
Run2	Cp	M	1	Immediate PCR	32.3213	17.1997	32.2982	0.0327628	17.4358	17.4358	1
Run2	Cp	M	1	Immediate PCR	32.275	17.6718	32.2982	0.0327628
Run2	Cp	U	1	Immediate PCR	NaN	0	0	0	0
Run2	Cp	U	1	Immediate PCR	NaN	0	0	0
Run3	Cp	M	1	Immediate PCR	32.2236	10.3712	32.1951	0.0403112	10.5658	11.0607	0.955259
Run3	Cp	M	1	Immediate PCR	32.1666	10.7604	32.1951	0.0403112
Run3	Cp	U	1	Immediate PCR	NaN	0	0	0	0.494864
Run3	Cp	U	1	Immediate PCR	37.9308	0.989728	37.9308	0
Run1	Cp	M	LCL	Control	35.7853	1.35784	35.9443	0.224881	1.23276	4514.15	0.00027309
Run1	Cp	M	LCL	Control	36.1033	1.10768	35.9443	0.224881
Run1	Cp	U	LCL	Control	24.3918	4349.88	24.3348	0.0805417	4512.92
Run1	Cp	U	LCL	Control	24.2779	4675.96	24.3348	0.0805417
Run1	Cp	M	LCL	Control	37.2674	0.676731	37.3391	0.101368	0.648364	4553.3	0.0001424
Run1	Cp	M	LCL	Control	37.4107	0.619998	37.3391	0.101368
Run1	Cp	U	LCL	Control	24.7244	4240.97	24.6171	0.151867	4552.65
Run1	Cp	U	LCL	Control	24.5097	4864.33	24.6171	0.151867
Run1	Cp	M	LCL	Control	35.9572	0.998021	36.1061	0.210546	0.911677	4472.73	0.00020383
Run1	Cp	M	LCL	Control	36.2549	0.825333	36.1061	0.210546
Run1	Cp	U	LCL	Control	24.4998	4563.47	24.5322	0.0457451	4471.82
Run1	Cp	U	LCL	Control	24.5645	4380.17	24.5322	0.0457451
Run1	Cp	M	LCL	Control	36.0724	0.771027	36.3166	0.345414	0.666642	5079.12	0.00013125
Run1	Cp	M	LCL	Control	36.5609	0.562258	36.3166	0.345414
Run1	Cp	U	LCL	Control	24.4971	5049.17	24.4883	0.0124094	5078.45
Run1	Cp	U	LCL	Control	24.4795	5107.74	24.4883	0.0124094
Run2	Cp	M	LCL	Control	37.7189	0.73373	37.068	0.920505	1.15196	2942.5	0.00039149
Run2	Cp	M	LCL	Control	36.4171	1.57019	37.068	0.920505
Run2	Cp	U	LCL	Control	25.1652	2853.72	25.117	0.0681121	2941.35
Run2	Cp	U	LCL	Control	25.0688	3028.97	25.117	0.0681121
Run2	Cp	M	LCL	Control	37.0802	0.765563	37.312	0.327871	0.669466	5122.24	0.0001307
Run2	Cp	M	LCL	Control	37.5439	0.573369	37.312	0.327871
Run2	Cp	U	LCL	Control	24.4222	5739.47	24.6105	0.26625	5121.57
Run2	Cp	U	LCL	Control	24.7988	4503.68	24.6105	0.26625
Run2	Cp	M	LCL	Control	39.1018	0.176346	37.4687	2.30959	0.788784	2301.1	0.00034279
Run2	Cp	M	LCL	Control	35.8356	1.40122	37.4687	2.30959
Run2	Cp	U	LCL	Control	24.8336	4600.62	24.8336	0	2300.31
Run2	Cp	U	LCL	Control	NaN	0	0	0
Run2	Cp	M	LCL	Control	38.1399	0.24582	38.1399	0	0.12291	6202.92	1.98e-05
Run2	Cp	M	LCL	Control	NaN	0	0	0
Run2	Cp	U	LCL	Control	24.5057	6677.28	24.6302	0.176068	6202.8
Run2	Cp	U	LCL	Control	24.7547	5728.31	24.6302	0.176068
Run3	Cp	M	LCL	Control	36.2529	0.767328	35.8999	0.499283	0.989173	5204.38	0.00019007
Run3	Cp	M	LCL	Control	35.5468	1.21102	35.8999	0.499283
Run3	Cp	U	LCL	Control	24.2748	5336.65	24.3155	0.057575	5203.39
Run3	Cp	U	LCL	Control	24.3562	5070.12	24.3155	0.057575
Run3	Cp	M	LCL	Control	38.0693	0.147971	37.6286	0.62323	0.209033	4634.15	4.51e-05
Run3	Cp	M	LCL	Control	37.188	0.270095	37.6286	0.62323
Run3	Cp	U	LCL	Control	24.2732	4549.77	24.245	0.0398221	4633.94
Run3	Cp	U	LCL	Control	24.2168	4718.11	24.245	0.0398221
Run3	Cp	M	LCL	Control	37.9473	0.186442	38.1325	0.261991	0.165362	4763.78	3.47e-05
Run3	Cp	M	LCL	Control	38.3178	0.144282	38.1325	0.261991
Run3	Cp	U	LCL	Control	24.3959	5348.66	24.5887	0.272658	4763.62
Run3	Cp	U	LCL	Control	24.7815	4178.58	24.5887	0.272658
Run3	Cp	M	LCL	Control	36.2872	0.896358	36.5228	0.33316	0.77929	4779.79	0.00016304
Run3	Cp	M	LCL	Control	36.7584	0.662222	36.5228	0.33316
Run3	Cp	U	LCL	Control	24.1343	5586.04	24.3949	0.368628	4779.01
Run3	Cp	U	LCL	Control	24.6556	3971.98	24.3949	0.368628
Run1	Cp	M	Rael	Control	22.8852	5247.64	22.862	0.0328644	5326.89	5669.68	0.939541
Run1	Cp	M	Rael	Control	22.8387	5406.15	22.862	0.0328644
Run1	Cp	U	Rael	Control	28.3425	354.499	28.3963	0.0761848	342.784
Run1	Cp	U	Rael	Control	28.4502	331.07	28.3963	0.0761848
Run1	Cp	M	Rael	Control	24.1711	2015.02	24.1775	0.00909116	2007.14	2153.05	0.932231
Run1	Cp	M	Rael	Control	24.1839	1999.26	24.1775	0.00909116
Run1	Cp	U	Rael	Control	30.0464	141.795	30.0022	0.06247	145.909
Run1	Cp	U	Rael	Control	29.958	150.023	30.0022	0.06247
Run1	Cp	M	Rael	Control	24.0195	2028.41	24.2492	0.324719	1770.82	1909.15	0.927542
Run1	Cp	M	Rael	Control	24.4788	1513.22	24.2492	0.324719
Run1	Cp	U	Rael	Control	30.1317	128.619	30.0207	0.156962	138.333
Run1	Cp	U	Rael	Control	29.9097	148.046	30.0207	0.156962
Run1	Cp	M	Rael	Control	23.6223	2410.92	23.5107	0.157809	2597.99	2757.54	0.942142
Run1	Cp	M	Rael	Control	23.3992	2785.06	23.5107	0.157809
Run1	Cp	U	Rael	Control	30.1394	123.876	29.7933	0.489421	159.546
Run1	Cp	U	Rael	Control	29.4472	195.216	29.7933	0.489421
Run2	Cp	M	Rael	Control	24.3317	1834.11	24.2966	0.0496589	1872.53	2031.83	0.921598
Run2	Cp	M	Rael	Control	24.2615	1910.95	24.2966	0.0496589
Run2	Cp	U	Rael	Control	29.4394	202.709	29.8912	0.638974	159.3
Run2	Cp	U	Rael	Control	30.343	115.891	29.8912	0.638974
Run2	Cp	M	Rael	Control	24.155	2418.97	24.156	0.0015034	2417.37	2597.04	0.930816
Run2	Cp	M	Rael	Control	24.1571	2415.77	24.156	0.0015034
Run2	Cp	U	Rael	Control	29.8378	175.512	29.8018	0.0508902	179.675
Run2	Cp	U	Rael	Control	29.7659	183.838	29.8018	0.0508902
Run2	Cp	M	Rael	Control	24.2164	2231.56	24.2301	0.0193546	2212.35	2364.96	0.935473
Run2	Cp	M	Rael	Control	24.2438	2193.14	24.2301	0.0193546
Run2	Cp	U	Rael	Control	30.1452	152.912	30.1483	0.0044455	152.604
Run2	Cp	U	Rael	Control	30.1515	152.297	30.1483	0.0044455
Run2	Cp	M	Rael	Control	24.5339	1610.76	24.4565	0.109508	1695.48	1898.11	0.893247
Run2	Cp	M	Rael	Control	24.3791	1780.21	24.4565	0.109508
Run2	Cp	U	Rael	Control	29.8372	250.69	30.23	0.555433	202.629
Run2	Cp	U	Rael	Control	30.6227	154.569	30.23	0.555433
Run3	Cp	M	Rael	Control	23.4181	3070.16	23.3552	0.0888678	3200.03	3448.09	0.92806
Run3	Cp	M	Rael	Control	23.2924	3329.91	23.3552	0.0888678
Run3	Cp	U	Rael	Control	29.3482	219.21	29.1626	0.26256	248.057
Run3	Cp	U	Rael	Control	28.9769	276.904	29.1626	0.26256
Run3	Cp	M	Rael	Control	23.099	4065.08	23.0826	0.023246	4111.21	4359.55	0.943037
Run3	Cp	M	Rael	Control	23.0661	4157.35	23.0826	0.023246
Run3	Cp	U	Rael	Control	28.8286	240.78	28.7815	0.066706	248.335
Run3	Cp	U	Rael	Control	28.7343	255.889	28.7815	0.066706
Run3	Cp	M	Rael	Control	23.9765	2941.01	23.6551	0.454575	3764.73	3975.43	0.947001
Run3	Cp	M	Rael	Control	23.3336	4588.45	23.6551	0.454575
Run3	Cp	U	Rael	Control	29.7	179.241	29.4651	0.332229	210.694
Run3	Cp	U	Rael	Control	29.2301	242.147	29.4651	0.332229
Run3	Cp	M	Rael	Control	24.0093	2391.35	23.8153	0.274363	2729.9	2963.7	0.92111
Run3	Cp	M	Rael	Control	23.6213	3068.44	23.8153	0.274363
Run3	Cp	U	Rael	Control	29.1491	210.127	28.9937	0.219723	233.808
Run3	Cp	U	Rael	Control	28.8384	257.488	28.9937	0.219723
Run3	Cp	M	0	4C Overnight	NaN	0	0	0	0	15.6044	0	0	0
Run3	Cp	M	0	4C Overnight	NaN	0	0	0
Run3	Cp	U	0	4C Overnight	33.1846	14.999	33.1253	0.0839175	15.6044
Run3	Cp	U	0	4C Overnight	33.0659	16.2098	33.1253	0.0839175
Run1	Cp	M	0	4C Overnight	NaN	0	0	0	0	23.047	0
Run1	Cp	M	0	4C Overnight	NaN	0	0	0
Run1	Cp	U	0	4C Overnight	32.754	24.413	32.8476	0.132422	23.047
Run1	Cp	U	0	4C Overnight	32.9413	21.6811	32.8476	0.132422
Run2	Cp	M	0	4C Overnight	NaN	0	0	0	0	29.1566	0
Run2	Cp	M	0	4C Overnight	NaN	0	0	0
Run2	Cp	U	0	4C Overnight	32.7073	29.6025	32.7311	0.0337462	29.1566
Run2	Cp	U	0	4C Overnight	32.755	28.7108	32.7311	0.0337462
Run3	Cp	M	0.01	4C Overnight	NaN	0	0	0	0	16.8006	0	0.0130108	0.0116874
Run3	Cp	M	0.01	4C Overnight	NaN	0	0	0
Run3	Cp	U	0.01	4C Overnight	33.4188	12.8686	33.0543	0.515547	16.8006
Run3	Cp	U	0.01	4C Overnight	32.6897	20.7326	33.0543	0.515547
Run1	Cp	M	0.01	4C Overnight	38.441	0.204578	37.5905	1.20272	0.405094	17.9085	0.0226202
Run1	Cp	M	0.01	4C Overnight	36.7401	0.60561	37.5905	1.20272
Run1	Cp	U	0.01	4C Overnight	33.4881	15.331	33.2913	0.278423	17.5034
Run1	Cp	U	0.01	4C Overnight	33.0944	19.6759	33.2913	0.278423
Run2	Cp	M	0.01	4C Overnight	37.607	0.455331	37.607	0	0.227666	13.8718	0.0164122
Run2	Cp	M	0.01	4C Overnight	NaN	0	0	0
Run2	Cp	U	0.01	4C Overnight	33.1992	21.5976	34.2398	1.47159	13.6441
Run2	Cp	U	0.01	4C Overnight	35.2803	5.69061	34.2398	1.47159
Run3	Cp	M	0.05	4C Overnight	35.7657	1.25315	36.5915	1.16777	0.843409	15.7322	0.0536104	0.0351812	0.0187401
Run3	Cp	M	0.05	4C Overnight	37.4172	0.433667	36.5915	1.16777
Run3	Cp	U	0.05	4C Overnight	33.1577	15.2659	33.1964	0.0547738	14.8888
Run3	Cp	U	0.05	4C Overnight	33.2351	14.5116	33.1964	0.0547738
Run1	Cp	M	0.05	4C Overnight	36.5437	0.686443	36.2777	0.376147	0.82515	23.0565	0.0357881
Run1	Cp	M	0.05	4C Overnight	36.0118	0.963858	36.2777	0.376147
Run1	Cp	U	0.05	4C Overnight	32.7024	25.2243	32.9161	0.302271	22.2314
Run1	Cp	U	0.05	4C Overnight	33.1299	19.2385	32.9161	0.302271
Run2	Cp	M	0.05	4C Overnight	38.1893	0.314652	37.7053	0.68458	0.448136	27.7568	0.0161451
Run2	Cp	M	0.05	4C Overnight	37.2212	0.58162	37.7053	0.68458
Run2	Cp	U	0.05	4C Overnight	32.6923	29.8883	32.8401	0.209065	27.3087
Run2	Cp	U	0.05	4C Overnight	32.9879	24.7291	32.8401	0.209065
Run3	Cp	M	0.1	4C Overnight	36.5659	0.749391	36.3221	0.34483	0.887275	15.2382	0.058227	0.0758402	0.0401656
Run3	Cp	M	0.1	4C Overnight	36.0783	1.02516	36.3221	0.34483
Run3	Cp	U	0.1	4C Overnight	33.2092	14.7596	33.2528	0.061579	14.3509
Run3	Cp	U	0.1	4C Overnight	33.2963	13.9423	33.2528	0.061579
Run1	Cp	M	0.1	4C Overnight	35.395	1.42863	35.6934	0.42191	1.20246	25.32	0.0474904
Run1	Cp	M	0.1	4C Overnight	35.9917	0.976285	35.6934	0.42191
Run1	Cp	U	0.1	4C Overnight	32.7615	24.2975	32.7732	0.0166564	24.1175
Run1	Cp	U	0.1	4C Overnight	32.785	23.9375	32.7732	0.0166564
Run2	Cp	M	0.1	4C Overnight	35.4097	1.83598	35.4036	0.00864629	1.84313	15.132	0.121803
Run2	Cp	M	0.1	4C Overnight	35.3975	1.85028	35.4036	0.00864629
Run2	Cp	U	0.1	4C Overnight	34.0572	12.462	33.96	0.137488	13.2889
Run2	Cp	U	0.1	4C Overnight	33.8628	14.1158	33.96	0.137488
Run3	Cp	M	0.25	4C Overnight	34.7067	2.47474	35.016	0.437397	2.06891	12.0116	0.172243	0.180491	0.0133092
Run3	Cp	M	0.25	4C Overnight	35.3253	1.66309	35.016	0.437397
Run3	Cp	U	0.25	4C Overnight	33.742	10.4163	33.8149	0.103078	9.94267
Run3	Cp	U	0.25	4C Overnight	33.8878	9.46899	33.8149	0.103078
Run1	Cp	M	0.25	4C Overnight	33.654	4.33869	33.4771	0.250192	4.88814	24.9592	0.195845
Run1	Cp	M	0.25	4C Overnight	33.3002	5.43759	33.4771	0.250192
Run1	Cp	U	0.25	4C Overnight	32.8989	22.2716	33.0726	0.245659	20.0711
Run1	Cp	U	0.25	4C Overnight	33.2463	17.8705	33.0726	0.245659
Run2	Cp	M	0.25	4C Overnight	34.7582	2.7759	34.4244	0.472062	3.50805	20.2327	0.173385
Run2	Cp	M	0.25	4C Overnight	34.0907	4.2402	34.4244	0.472062
Run2	Cp	U	0.25	4C Overnight	33.3903	19.1087	33.6142	0.316723	16.7246
Run2	Cp	U	0.25	4C Overnight	33.8382	14.3405	33.6142	0.316723
Run3	Cp	M	0.5	4C Overnight	33.6441	4.89838	33.6974	0.0754248	4.73614	9.42196	0.502671	0.422153	0.0842066
Run3	Cp	M	0.5	4C Overnight	33.7507	4.5739	33.6974	0.0754248
Run3	Cp	U	0.5	4C Overnight	35.4868	3.3271	35.0304	0.645417	4.68582
Run3	Cp	U	0.5	4C Overnight	34.574	6.04454	35.0304	0.645417
Run1	Cp	M	0.5	4C Overnight	33.2673	5.55285	32.8371	0.608465	7.58412	17.6745	0.4291
Run1	Cp	M	0.5	4C Overnight	32.4068	9.6154	32.8371	0.608465
Run1	Cp	U	0.5	4C Overnight	34.1203	10.2704	34.1485	0.0398226	10.0904
Run1	Cp	U	0.5	4C Overnight	34.1766	9.91031	34.1485	0.0398226
Run2	Cp	M	0.5	4C Overnight	33.3009	6.9988	33.2201	0.11429	7.37677	22.0407	0.334688
Run2	Cp	M	0.5	4C Overnight	33.1393	7.75474	33.2201	0.11429
Run2	Cp	U	0.5	4C Overnight	33.7151	15.5177	33.806	0.128617	14.664
Run2	Cp	U	0.5	4C Overnight	33.897	13.8102	33.806	0.128617
Run3	Cp	M	0.75	4C Overnight	33.2851	6.16932	33.2641	0.0295907	6.25338	9.60968	0.650738	0.597534	0.0689076
Run3	Cp	M	0.75	4C Overnight	33.2432	6.33745	33.2641	0.0295907
Run3	Cp	U	0.75	4C Overnight	35.2549	3.87202	35.4917	0.334857	3.3563
Run3	Cp	U	0.75	4C Overnight	35.7284	2.84058	35.4917	0.334857
Run1	Cp	M	0.75	4C Overnight	32.078	11.8601	32.1003	0.0315187	11.6938	18.7952	0.62217
Run1	Cp	M	0.75	4C Overnight	32.1226	11.5275	32.1003	0.0315187
Run1	Cp	U	0.75	4C Overnight	34.3872	8.67222	34.7421	0.501936	7.1014
Run1	Cp	U	0.75	4C Overnight	35.0971	5.53058	34.7421	0.501936
Run2	Cp	M	0.75	4C Overnight	32.2615	13.5357	32.7127	0.638153	10.585	20.3677	0.519695
Run2	Cp	M	0.75	4C Overnight	33.164	7.63426	32.7127	0.638153
Run2	Cp	U	0.75	4C Overnight	34.3209	10.5247	34.4395	0.16768	9.78272
Run2	Cp	U	0.75	4C Overnight	34.558	9.04078	34.4395	0.16768
Run3	Cp	M	0.9	4C Overnight	32.8553	8.13112	32.9009	0.0643827	7.90009	9.43777	0.837072	0.768342	0.0797179
Run3	Cp	M	0.9	4C Overnight	32.9464	7.66907	32.9009	0.0643827
Run3	Cp	U	0.9	4C Overnight	35.6071	3.07535	35.6071	0	1.53767
Run3	Cp	U	0.9	4C Overnight	NaN	0	0	0
Run1	Cp	M	0.9	4C Overnight	32.0455	12.1084	32.2834	0.336361	10.5235	13.3716	0.787006
Run1	Cp	M	0.9	4C Overnight	32.5212	8.93864	32.2834	0.336361
Run1	Cp	U	0.9	4C Overnight	36.526	2.23622	36.1816	0.487012	2.84807
Run1	Cp	U	0.9	4C Overnight	35.8372	3.45992	36.1816	0.487012
Run2	Cp	M	0.9	4C Overnight	32.5659	11.1584	32.8498	0.401477	9.4705	13.9078	0.680948
Run2	Cp	M	0.9	4C Overnight	33.1336	7.78265	32.8498	0.401477
Run2	Cp	U	0.9	4C Overnight	35.6058	4.61928	35.6698	0.0905418	4.43731
Run2	Cp	U	0.9	4C Overnight	35.7339	4.25535	35.6698	0.0905418
Run3	Cp	M	0.95	4C Overnight	32.8556	8.12987	32.8443	0.0159613	8.18925	9.68854	0.845251	0.874069	0.0251942
Run3	Cp	M	0.95	4C Overnight	32.833	8.24864	32.8443	0.0159613
Run3	Cp	U	0.95	4C Overnight	36.7876	1.42076	36.7075	0.113349	1.49929
Run3	Cp	U	0.95	4C Overnight	36.6273	1.57782	36.7075	0.113349
Run1	Cp	M	0.95	4C Overnight	32.0245	12.2722	31.9592	0.0923044	12.8051	14.3567	0.891927
Run1	Cp	M	0.95	4C Overnight	31.894	13.3381	31.9592	0.0923044
Run1	Cp	U	0.95	4C Overnight	36.5054	2.26554	37.2905	1.11025	1.55158
Run1	Cp	U	0.95	4C Overnight	38.0755	0.837618	37.2905	1.11025
Run2	Cp	M	0.95	4C Overnight	32.0053	15.9248	32.0679	0.0884242	15.3173	17.3071	0.88503
Run2	Cp	M	0.95	4C Overnight	32.1304	14.7099	32.0679	0.0884242
Run2	Cp	U	0.95	4C Overnight	38.1961	0.87826	37.2118	1.39202	1.98981
Run2	Cp	U	0.95	4C Overnight	36.2274	3.10136	37.2118	1.39202
Run3	Cp	M	0.99	4C Overnight	32.4197	10.758	32.2904	0.182847	11.7302	11.7302	1	0.983248	0.015805
Run3	Cp	M	0.99	4C Overnight	32.1611	12.7025	32.2904	0.182847
Run3	Cp	U	0.99	4C Overnight	NaN	0	0	0	0
Run3	Cp	U	0.99	4C Overnight	NaN	0	0	0
Run1	Cp	M	0.99	4C Overnight	32.0504	12.0706	32.0764	0.0366751	11.8741	12.1023	0.981144
Run1	Cp	M	0.99	4C Overnight	32.1023	11.6776	32.0764	0.0366751
Run1	Cp	U	0.99	4C Overnight	NaN	0	0	0	0.228202
Run1	Cp	U	0.99	4C Overnight	39.0337	0.456404	39.0337	0
Run2	Cp	M	0.99	4C Overnight	32.2099	13.9864	32.1319	0.11027	14.7138	15.1908	0.968601
Run2	Cp	M	0.99	4C Overnight	32.0539	15.4412	32.1319	0.11027
Run2	Cp	U	0.99	4C Overnight	38.0671	0.953954	38.0671	0	0.476977
Run2	Cp	U	0.99	4C Overnight	NaN	0	0	0
Run3	Cp	M	1	4C Overnight	32.424	10.7277	32.3919	0.0455146	10.9542	11.8135	0.927259	0.957234	0.0260432
Run3	Cp	M	1	4C Overnight	32.3597	11.1807	32.3919	0.0455146
Run3	Cp	U	1	4C Overnight	36.4966	1.71865	36.4966	0	0.859323
Run3	Cp	U	1	4C Overnight	NaN	0	0	0
Run1	Cp	M	1	4C Overnight	32.042	12.1355	31.9677	0.10512	12.7392	13.0751	0.974313
Run1	Cp	M	1	4C Overnight	31.8934	13.343	31.9677	0.10512
Run1	Cp	U	1	4C Overnight	38.4238	0.671722	38.4238	0	0.335861
Run1	Cp	U	1	4C Overnight	NaN	0	0	0
Run2	Cp	M	1	4C Overnight	32.0855	15.1349	32.1523	0.094398	14.5203	14.9673	0.97013
Run2	Cp	M	1	4C Overnight	32.219	13.9056	32.1523	0.094398
Run2	Cp	U	1	4C Overnight	38.1681	0.894137	38.1681	0	0.447068
Run2	Cp	U	1	4C Overnight	NaN	0	0	0
Run1	Cp	M	0	2hr Delay	0	0	0	0	0	17.632	0	0	0
Run1	Cp	M	0	2hr Delay	0	0	0	0
Run1	Cp	U	0	2hr Delay	33.483	13.7649	33.1437	0.479802	17.632
Run1	Cp	U	0	2hr Delay	32.8044	21.4991	33.1437	0.479802
Run2	Cp	M	0	2hr Delay	NaN	0	0	0	0	22.7851	0
Run2	Cp	M	0	2hr Delay	NaN	0	0	0
Run2	Cp	U	0	2hr Delay	32.7852	26.3032	33.027	0.341817	22.7851
Run2	Cp	U	0	2hr Delay	33.2687	19.2671	33.027	0.341817
Run3	Cp	M	0	2hr Delay	NaN	0	0	0	0	19.3133	0
Run3	Cp	M	0	2hr Delay	NaN	0	0	0
Run3	Cp	U	0	2hr Delay	32.4836	22.7803	32.7649	0.39782	19.3133
Run3	Cp	U	0	2hr Delay	33.0462	15.8463	32.7649	0.39782
Run1	Cp	M	0.01	2hr Delay	0	0	0	0	0.0973541	16.9806	0.00573324	0.00951556	0.00771909
Run1	Cp	M	0.01	2hr Delay	38.2014	0.194708	38.2014	0
Run1	Cp	U	0.01	2hr Delay	33.3467	15.0544	33.1812	0.234049	16.8833
Run1	Cp	U	0.01	2hr Delay	33.0157	18.7122	33.1812	0.234049
Run2	Cp	M	0.01	2hr Delay	NaN	0	0	0	0.344348	18.7183	0.0183963
Run2	Cp	M	0.01	2hr Delay	37.2499	0.688697	37.2499	0
Run2	Cp	U	0.01	2hr Delay	33.1855	20.3274	33.3512	0.234375	18.374
Run2	Cp	U	0.01	2hr Delay	33.5169	16.4205	33.3512	0.234375
Run3	Cp	M	0.01	2hr Delay	38.1023	0.14468	38.1023	0	0.0723399	16.3772	0.0044171
Run3	Cp	M	0.01	2hr Delay	NaN	0	0	0
Run3	Cp	U	0.01	2hr Delay	32.9429	16.9384	33.0031	0.0852083	16.3049
Run3	Cp	U	0.01	2hr Delay	33.0634	15.6714	33.0031	0.0852083
Run1	Cp	M	0.05	2hr Delay	38.0815	0.210401	38.6808	0.847526	0.153678	25.3514	0.00606192	0.0395582	0.029727
Run1	Cp	M	0.05	2hr Delay	39.2801	0.0969548	38.6808	0.847526
Run1	Cp	U	0.05	2hr Delay	32.6235	24.2139	32.564	0.084065	25.1977
Run1	Cp	U	0.05	2hr Delay	32.5046	26.1815	32.564	0.084065
Run2	Cp	M	0.05	2hr Delay	36.4376	1.14281	36.4392	0.00229167	1.14166	18.1786	0.0628021
Run2	Cp	M	0.05	2hr Delay	36.4408	1.1405	36.4392	0.00229167
Run2	Cp	U	0.05	2hr Delay	33.7215	14.3934	33.4786	0.343539	17.037
Run2	Cp	U	0.05	2hr Delay	33.2357	19.6805	33.4786	0.343539
Run3	Cp	M	0.05	2hr Delay	35.0109	1.19411	35.584	0.81056	0.870025	17.4667	0.0498106
Run3	Cp	M	0.05	2hr Delay	36.1572	0.545945	35.584	0.81056
Run3	Cp	U	0.05	2hr Delay	32.5213	22.2322	33.0694	0.775114	16.5966
Run3	Cp	U	0.05	2hr Delay	33.6175	10.9611	33.0694	0.775114
Run1	Cp	M	0.1	2hr Delay	35.1792	1.37346	35.3267	0.208577	1.25425	17.8711	0.0701831	0.045361	0.0237886
Run1	Cp	M	0.1	2hr Delay	35.4742	1.13504	35.3267	0.208577
Run1	Cp	U	0.1	2hr Delay	33.3398	15.1233	33.2026	0.193959	16.6169
Run1	Cp	U	0.1	2hr Delay	33.0655	18.1104	33.2026	0.193959
Run2	Cp	M	0.1	2hr Delay	38.5305	0.309953	37.4268	1.56079	0.76862	17.8177	0.0431379
Run2	Cp	M	0.1	2hr Delay	36.3232	1.22729	37.4268	1.56079
Run2	Cp	U	0.1	2hr Delay	33.7282	14.3319	33.4785	0.353021	17.0491
Run2	Cp	U	0.1	2hr Delay	33.2289	19.7664	33.4785	0.353021
Run3	Cp	M	0.1	2hr Delay	36.2809	0.501729	36.4914	0.297676	0.439062	19.2892	0.0227621
Run3	Cp	M	0.1	2hr Delay	36.7019	0.376395	36.4914	0.297676
Run3	Cp	U	0.1	2hr Delay	32.8172	18.3693	32.7776	0.0559323	18.8501
Run3	Cp	U	0.1	2hr Delay	32.7381	19.331	32.7776	0.0559323
Run1	Cp	M	0.25	2hr Delay	34.5693	2.03723	34.3048	0.374051	2.4525	21.5146	0.113992	0.159108	0.0702331
Run1	Cp	M	0.25	2hr Delay	34.0403	2.86776	34.3048	0.374051
Run1	Cp	U	0.25	2hr Delay	33.213	16.4373	33.0021	0.298241	19.0622
Run1	Cp	U	0.25	2hr Delay	32.7912	21.687	33.0021	0.298241
Run2	Cp	M	0.25	2hr Delay	34.3879	4.10143	34.4184	0.0430178	4.02511	16.7693	0.240028
Run2	Cp	M	0.25	2hr Delay	34.4488	3.94878	34.4184	0.0430178
Run2	Cp	U	0.25	2hr Delay	34.5019	8.70807	33.9926	0.720284	12.7442
Run2	Cp	U	0.25	2hr Delay	33.4832	16.7803	33.9926	0.720284
Run3	Cp	M	0.25	2hr Delay	34.2324	2.03183	34.6265	0.557329	1.60905	13.0493	0.123305
Run3	Cp	M	0.25	2hr Delay	35.0205	1.18626	34.6265	0.557329
Run3	Cp	U	0.25	2hr Delay	33.6702	10.5949	33.5554	0.16228	11.4403
Run3	Cp	U	0.25	2hr Delay	33.4407	12.2857	33.5554	0.16228
Run1	Cp	M	0.5	2hr Delay	33.1904	4.96748	33.2573	0.094616	4.76168	17.0739	0.278887	0.344254	0.0683475
Run1	Cp	M	0.5	2hr Delay	33.3242	4.55588	33.2573	0.094616
Run1	Cp	U	0.5	2hr Delay	33.8328	10.9382	33.6622	0.241169	12.3122
Run1	Cp	U	0.5	2hr Delay	33.4917	13.6862	33.6622	0.241169
Run2	Cp	M	0.5	2hr Delay	33.78	5.99155	33.4476	0.47014	7.53032	18.135	0.415236
Run2	Cp	M	0.5	2hr Delay	33.1151	9.06908	33.4476	0.47014
Run2	Cp	U	0.5	2hr Delay	34.0838	11.3985	34.2003	0.164687	10.6047
Run2	Cp	U	0.5	2hr Delay	34.3167	9.81096	34.2003	0.164687
Run3	Cp	M	0.5	2hr Delay	34.4327	1.77203	33.868	0.798742	2.80194	8.2741	0.33864
Run3	Cp	M	0.5	2hr Delay	33.3032	3.83185	33.868	0.798742
Run3	Cp	U	0.5	2hr Delay	34.796	5.12479	34.6974	0.139339	5.47216
Run3	Cp	U	0.5	2hr Delay	34.5989	5.81952	34.6974	0.139339
Run1	Cp	M	0.75	2hr Delay	32.6773	6.92119	32.5939	0.117978	7.31528	13.254	0.551929	0.574224	0.0467447
Run1	Cp	M	0.75	2hr Delay	32.5104	7.70938	32.5939	0.117978
Run1	Cp	U	0.75	2hr Delay	34.8037	5.7789	34.7628	0.0579419	5.93875
Run1	Cp	U	0.75	2hr Delay	34.7218	6.0986	34.7628	0.0579419
Run2	Cp	M	0.75	2hr Delay	32.3657	14.4706	32.5054	0.197609	13.3137	21.2021	0.627942
Run2	Cp	M	0.75	2hr Delay	32.6451	12.1568	32.5054	0.197609
Run2	Cp	U	0.75	2hr Delay	34.9611	6.47888	34.6806	0.396672	7.88842
Run2	Cp	U	0.75	2hr Delay	34.4001	9.29796	34.6806	0.396672
Run3	Cp	M	0.75	2hr Delay	32.8821	5.10796	32.7669	0.162931	5.54307	10.212	0.542801
Run3	Cp	M	0.75	2hr Delay	32.6517	5.97819	32.7669	0.162931
Run3	Cp	U	0.75	2hr Delay	34.5195	6.12533	35.0197	0.707373	4.6689
Run3	Cp	U	0.75	2hr Delay	35.5199	3.21248	35.0197	0.707373
Run1	Cp	M	0.9	2hr Delay	32.474	7.89291	32.3285	0.205759	8.70963	11.6724	0.746172	0.775307	0.0876845
Run1	Cp	M	0.9	2hr Delay	32.1831	9.52634	32.3285	0.205759
Run1	Cp	U	0.9	2hr Delay	36.3579	2.08119	35.891	0.660355	2.96279
Run1	Cp	U	0.9	2hr Delay	35.424	3.8444	35.891	0.660355
Run2	Cp	M	0.9	2hr Delay	32.6505	12.1162	32.4713	0.253369	13.6326	15.6006	0.87385
Run2	Cp	M	0.9	2hr Delay	32.2922	15.149	32.4713	0.253369
Run2	Cp	U	0.9	2hr Delay	35.735	3.93602	35.735	0	1.96801
Run2	Cp	U	0.9	2hr Delay	NaN	0	0	0
Run3	Cp	M	0.9	2hr Delay	32.8666	5.1623	32.6045	0.370762	6.27335	8.88704	0.705899
Run3	Cp	M	0.9	2hr Delay	32.3423	7.3844	32.6045	0.370762
Run3	Cp	U	0.9	2hr Delay	35.2881	3.73059	35.9959	1.00096	2.61369
Run3	Cp	U	0.9	2hr Delay	36.7037	1.49678	35.9959	1.00096
Run1	Cp	M	0.95	2hr Delay	32.088	10.13	32.1342	0.0652819	9.83654	11.4125	0.861907	0.851372	0.0266499
Run1	Cp	M	0.95	2hr Delay	32.1803	9.54312	32.1342	0.0652819
Run1	Cp	U	0.95	2hr Delay	36.3968	2.02866	36.8466	0.636051	1.57599
Run1	Cp	U	0.95	2hr Delay	37.2963	1.12331	36.8466	0.636051
Run2	Cp	M	0.95	2hr Delay	32.2081	15.9643	32.2768	0.0970839	15.3095	17.574	0.871145
Run2	Cp	M	0.95	2hr Delay	32.3454	14.6546	32.2768	0.0970839
Run2	Cp	U	0.95	2hr Delay	36.1721	2.97034	36.6728	0.708085	2.2645
Run2	Cp	U	0.95	2hr Delay	37.1735	1.55866	36.6728	0.708085
Run3	Cp	M	0.95	2hr Delay	32.4614	6.80783	32.4494	0.0169847	6.86411	8.36001	0.821065
Run3	Cp	M	0.95	2hr Delay	32.4373	6.92039	32.4494	0.0169847
Run3	Cp	U	0.95	2hr Delay	36.2841	1.96217	36.7838	0.70679	1.49589
Run3	Cp	U	0.95	2hr Delay	37.2836	1.02962	36.7838	0.70679
Run1	Cp	M	0.99	2hr Delay	32.7844	6.45815	32.52	0.373987	7.7743	7.89626	0.984555	0.945909	0.0344618
Run1	Cp	M	0.99	2hr Delay	32.2555	9.09046	32.52	0.373987
Run1	Cp	U	0.99	2hr Delay	0	0	0	0	0.12196
Run1	Cp	U	0.99	2hr Delay	39.6204	0.24392	39.6204	0
Run2	Cp	M	0.99	2hr Delay	32.1318	16.7426	32.2333	0.143624	15.7469	16.8452	0.934804
Run2	Cp	M	0.99	2hr Delay	32.3349	14.7512	32.2333	0.143624
Run2	Cp	U	0.99	2hr Delay	37.9588	0.94004	37.7335	0.318572	1.09824
Run2	Cp	U	0.99	2hr Delay	37.5082	1.25645	37.7335	0.318572
Run3	Cp	M	0.99	2hr Delay	32.105	8.68322	32.1566	0.073015	8.38768	9.13323	0.91837
Run3	Cp	M	0.99	2hr Delay	32.2082	8.09214	32.1566	0.073015
Run3	Cp	U	0.99	2hr Delay	37.1683	1.10912	37.9945	1.16833	0.745547
Run3	Cp	U	0.99	2hr Delay	38.8206	0.381978	37.9945	1.16833
Run1	Cp	M	1	2hr Delay	31.9094	11.3697	31.9253	0.0224931	11.254	12.5261	0.898443	0.930064	0.060659
Run1	Cp	M	1	2hr Delay	31.9412	11.1383	31.9253	0.0224931
Run1	Cp	U	1	2hr Delay	0	0	0	0	1.27211
Run1	Cp	U	1	2hr Delay	36.0522	2.54423	36.0522	0
Run2	Cp	M	1	2hr Delay	32.0827	17.2625	32.2835	0.283953	15.3509	17.2144	0.891748
Run2	Cp	M	1	2hr Delay	32.4843	13.4392	32.2835	0.283953
Run2	Cp	U	1	2hr Delay	37.0198	1.72091	36.9007	0.168368	1.86349
Run2	Cp	U	1	2hr Delay	36.7816	2.00608	36.9007	0.168368
Run3	Cp	M	1	2hr Delay	32.2543	7.84138	32.2421	0.017388	7.90776	7.90776	1
Run3	Cp	M	1	2hr Delay	32.2298	7.97414	32.2421	0.017388
Run3	Cp	U	1	2hr Delay	NaN	0	0	0	0
Run3	Cp	U	1	2hr Delay	NaN	0	0	0
Run1	Cp	M	0	-20C Overnight	NaN	0	0	0	0	20.4133	0	0	0
Run1	Cp	M	0	-20C Overnight	NaN	0	0	0
Run1	Cp	U	0	-20C Overnight	33.5282	15.3512	33.1315	0.560926	20.4133
Run1	Cp	U	0	-20C Overnight	32.7349	25.4754	33.1315	0.560926
Run2	Cp	M	0	-20C Overnight	NaN	0	0	0	0	34.2524	0
Run2	Cp	M	0	-20C Overnight	NaN	0	0	0
Run2	Cp	U	0	-20C Overnight	32.6891	43.3162	33.1294	0.62269	34.2524
Run2	Cp	U	0	-20C Overnight	33.5697	25.1886	33.1294	0.62269
Run3	Cp	M	0	-20C Overnight	NaN	0	0	0	0	21.523	0
Run3	Cp	M	0	-20C Overnight	NaN	0	0	0
Run3	Cp	U	0	-20C Overnight	33.2498	18.4677	33.0265	0.315702	21.523
Run3	Cp	U	0	-20C Overnight	32.8033	24.5784	33.0265	0.315702
Run1	Cp	M	0.01	-20C Overnight	NaN	0	0	0	0.209825	24.5652	0.00854153	0.00529851	0.00282217
Run1	Cp	M	0.01	-20C Overnight	38.0498	0.419649	38.0498	0
Run1	Cp	U	0.01	-20C Overnight	32.8199	24.1288	32.8054	0.0206088	24.3554
Run1	Cp	U	0.01	-20C Overnight	32.7908	24.582	32.8054	0.0206088
Run2	Cp	M	0.01	-20C Overnight	38.1657	0.241756	38.1657	0	0.120878	35.5532	0.00339992
Run2	Cp	M	0.01	-20C Overnight	NaN	0	0	0
Run2	Cp	U	0.01	-20C Overnight	32.8512	39.2001	33.0246	0.245202	35.4323
Run2	Cp	U	0.01	-20C Overnight	33.198	31.6646	33.0246	0.245202
Run3	Cp	M	0.01	-20C Overnight	NaN	0	0	0	0.0794761	20.0997	0.0039541
Run3	Cp	M	0.01	-20C Overnight	38.1778	0.158952	38.1778	0
Run3	Cp	U	0.01	-20C Overnight	33.1872	19.2217	33.1249	0.0881481	20.0202
Run3	Cp	U	0.01	-20C Overnight	33.0626	20.8187	33.1249	0.0881481
Run1	Cp	M	0.05	-20C Overnight	36.6867	0.964792	36.3261	0.510056	1.23184	23.7817	0.0517978	0.0320665	0.0172866
Run1	Cp	M	0.05	-20C Overnight	35.9654	1.49889	36.3261	0.510056
Run1	Cp	U	0.05	-20C Overnight	33.1284	19.8147	32.9375	0.269973	22.5499
Run1	Cp	U	0.05	-20C Overnight	32.7466	25.285	32.9375	0.269973
Run2	Cp	M	0.05	-20C Overnight	36.1338	0.898099	36.3154	0.256801	0.804211	32.4078	0.0248153
Run2	Cp	M	0.05	-20C Overnight	36.497	0.710324	36.3154	0.256801
Run2	Cp	U	0.05	-20C Overnight	33.2638	30.4069	33.2023	0.0870254	31.6036
Run2	Cp	U	0.05	-20C Overnight	33.1408	32.8003	33.2023	0.0870254
Run3	Cp	M	0.05	-20C Overnight	37.2786	0.296117	36.7479	0.750588	0.456655	23.3149	0.0195864
Run3	Cp	M	0.05	-20C Overnight	36.2171	0.617193	36.7479	0.750588
Run3	Cp	U	0.05	-20C Overnight	33.0814	20.5696	32.9245	0.221901	22.8582
Run3	Cp	U	0.05	-20C Overnight	32.7676	25.1468	32.9245	0.221901
Run1	Cp	M	0.1	-20C Overnight	36.3923	1.15487	35.9042	0.690358	1.62571	23.8724	0.0681001	0.0545074	0.0170092
Run1	Cp	M	0.1	-20C Overnight	35.416	2.09655	35.9042	0.690358
Run1	Cp	U	0.1	-20C Overnight	33.1881	19.0736	32.9632	0.318067	22.2466
Run1	Cp	U	0.1	-20C Overnight	32.7383	25.4197	32.9632	0.318067
Run2	Cp	M	0.1	-20C Overnight	35.9716	0.997297	36.0569	0.120682	0.945252	26.6769	0.0354334
Run2	Cp	M	0.1	-20C Overnight	36.1423	0.893207	36.0569	0.120682
Run2	Cp	U	0.1	-20C Overnight	34.2377	16.6953	33.6419	0.842575	25.7316
Run2	Cp	U	0.1	-20C Overnight	33.0461	34.768	33.6419	0.842575
Run3	Cp	M	0.1	-20C Overnight	35.7092	0.877091	35.5995	0.155061	0.948941	15.8186	0.0599888
Run3	Cp	M	0.1	-20C Overnight	35.4899	1.02079	35.5995	0.155061
Run3	Cp	U	0.1	-20C Overnight	33.7409	13.4845	33.595	0.206373	14.8697
Run3	Cp	U	0.1	-20C Overnight	33.4491	16.2549	33.595	0.206373
Run1	Cp	M	0.25	-20C Overnight	34.0382	4.86386	34.226	0.265609	4.3653	19.3822	0.225221	0.148708	0.0663192
Run1	Cp	M	0.25	-20C Overnight	34.4138	3.86673	34.226	0.265609
Run1	Cp	U	0.25	-20C Overnight	34.0004	11.3552	33.6106	0.551173	15.017
Run1	Cp	U	0.25	-20C Overnight	33.2209	18.6787	33.6106	0.551173
Run2	Cp	M	0.25	-20C Overnight	34.026	3.50402	34.1249	0.139922	3.29383	30.5804	0.107711
Run2	Cp	M	0.25	-20C Overnight	34.2238	3.08363	34.1249	0.139922
Run2	Cp	U	0.25	-20C Overnight	33.559	25.3541	33.4438	0.16296	27.2865
Run2	Cp	U	0.25	-20C Overnight	33.3286	29.219	33.4438	0.16296
Run3	Cp	M	0.25	-20C Overnight	34.9927	1.43987	34.9324	0.0853867	1.5026	13.2748	0.113192
Run3	Cp	M	0.25	-20C Overnight	34.872	1.56534	34.9324	0.0853867
Run3	Cp	U	0.25	-20C Overnight	34.4006	8.839	34.0031	0.562204	11.7722
Run3	Cp	U	0.25	-20C Overnight	33.6056	14.7054	34.0031	0.562204
Run1	Cp	M	0.5	-20C Overnight	32.7589	10.6248	32.984	0.318301	9.34778	20.3035	0.460402	0.330977	0.112124
Run1	Cp	M	0.5	-20C Overnight	33.209	8.07079	32.984	0.318301
Run1	Cp	U	0.5	-20C Overnight	33.8401	12.5791	34.0738	0.330611	10.9558
Run1	Cp	U	0.5	-20C Overnight	34.3076	9.33241	34.0738	0.330611
Run2	Cp	M	0.5	-20C Overnight	32.8984	7.25821	33.0149	0.164639	6.75152	25.0767	0.269234
Run2	Cp	M	0.5	-20C Overnight	33.1313	6.24483	33.0149	0.164639
Run2	Cp	U	0.5	-20C Overnight	33.9064	20.473	34.0976	0.270473	18.3252
Run2	Cp	U	0.5	-20C Overnight	34.2889	16.1775	34.0976	0.270473
Run3	Cp	M	0.5	-20C Overnight	33.8737	3.1231	34.0775	0.28823	2.73936	10.4041	0.263296
Run3	Cp	M	0.5	-20C Overnight	34.2813	2.35561	34.0775	0.28823
Run3	Cp	U	0.5	-20C Overnight	34.5969	7.79552	34.6235	0.0376972	7.66473
Run3	Cp	U	0.5	-20C Overnight	34.6502	7.53393	34.6235	0.0376972
Run1	Cp	M	0.75	-20C Overnight	32.6726	11.1997	32.6218	0.0718446	11.5583	18.695	0.618253	0.525663	0.0985834
Run1	Cp	M	0.75	-20C Overnight	32.571	11.9168	32.6218	0.0718446
Run1	Cp	U	0.75	-20C Overnight	34.3798	8.91205	34.7777	0.562749	7.13676
Run1	Cp	U	0.75	-20C Overnight	35.1756	5.36148	34.7777	0.562749
Run2	Cp	M	0.75	-20C Overnight	32.5774	8.93053	32.5963	0.0267308	8.82283	16.4385	0.536719
Run2	Cp	M	0.75	-20C Overnight	32.6152	8.71513	32.5963	0.0267308
Run2	Cp	U	0.75	-20C Overnight	35.0206	10.3106	35.6214	0.849656	7.61563
Run2	Cp	U	0.75	-20C Overnight	36.2222	4.92063	35.6214	0.849656
Run3	Cp	M	0.75	-20C Overnight	32.6162	7.45455	33.0706	0.642622	5.7148	13.5416	0.422018
Run3	Cp	M	0.75	-20C Overnight	33.525	3.97505	33.0706	0.642622
Run3	Cp	U	0.75	-20C Overnight	34.4774	8.41512	34.595	0.166353	7.82679
Run3	Cp	U	0.75	-20C Overnight	34.7127	7.23845	34.595	0.166353
Run1	Cp	M	0.9	-20C Overnight	32.4581	12.7678	32.4308	0.0385191	12.9838	16.217	0.800625	0.748287	0.077798
Run1	Cp	M	0.9	-20C Overnight	32.4036	13.1997	32.4308	0.0385191
Run1	Cp	U	0.9	-20C Overnight	35.3196	4.89066	36.2064	1.25416	3.23327
Run1	Cp	U	0.9	-20C Overnight	37.0932	1.57588	36.2064	1.25416
Run2	Cp	M	0.9	-20C Overnight	32.3931	10.0597	32.4014	0.01184	10.0056	15.1856	0.658887
Run2	Cp	M	0.9	-20C Overnight	32.4098	9.95152	32.4014	0.01184
Run2	Cp	U	0.9	-20C Overnight	38.4195	1.27213	36.8226	2.25841	5.18001
Run2	Cp	U	0.9	-20C Overnight	35.2256	9.08789	36.8226	2.25841
Run3	Cp	M	0.9	-20C Overnight	32.5844	7.62051	32.752	0.236986	6.83194	8.69926	0.785347
Run3	Cp	M	0.9	-20C Overnight	32.9195	6.04336	32.752	0.236986
Run3	Cp	U	0.9	-20C Overnight	36.6162	2.13974	36.8457	0.324566	1.86732
Run3	Cp	U	0.9	-20C Overnight	37.0752	1.5949	36.8457	0.324566
Run1	Cp	M	0.95	-20C Overnight	32.3093	13.9823	32.0833	0.319517	16.2043	17.851	0.907752	0.853916	0.0468626
Run1	Cp	M	0.95	-20C Overnight	31.8574	18.4263	32.0833	0.319517
Run1	Cp	U	0.95	-20C Overnight	36.9987	1.67392	37.0246	0.0365856	1.64672
Run1	Cp	U	0.95	-20C Overnight	37.0505	1.61953	37.0246	0.0365856
Run2	Cp	M	0.95	-20C Overnight	32.0053	12.9225	32.1438	0.195844	11.8642	14.4286	0.822269
Run2	Cp	M	0.95	-20C Overnight	32.2823	10.8059	32.1438	0.195844
Run2	Cp	U	0.95	-20C Overnight	36.3986	4.4141	37.8773	2.09122	2.5644
Run2	Cp	U	0.95	-20C Overnight	39.3561	0.714706	37.8773	2.09122
Run3	Cp	M	0.95	-20C Overnight	32.6012	7.5324	32.6751	0.104557	7.16616	8.616	0.831726
Run3	Cp	M	0.95	-20C Overnight	32.7491	6.79991	32.6751	0.104557
Run3	Cp	U	0.95	-20C Overnight	38.5823	0.607688	37.5456	1.46617	1.44985
Run3	Cp	U	0.95	-20C Overnight	36.5088	2.29201	37.5456	1.46617
Run1	Cp	M	0.99	-20C Overnight	32.3861	13.341	32.3084	0.10995	14.0056	15.9787	0.876517	0.883019	0.0208966
Run1	Cp	M	0.99	-20C Overnight	32.2307	14.6701	32.3084	0.10995
Run1	Cp	U	0.99	-20C Overnight	37.6549	1.10094	36.9114	1.05148	1.9731
Run1	Cp	U	0.99	-20C Overnight	36.1679	2.84526	36.9114	1.05148
Run2	Cp	M	0.99	-20C Overnight	32.5103	9.32599	32.4208	0.126611	9.89766	10.9198	0.906394
Run2	Cp	M	0.99	-20C Overnight	32.3313	10.4693	32.4208	0.126611
Run2	Cp	U	0.99	-20C Overnight	37.649	2.04432	37.649	0	1.02216
Run2	Cp	U	0.99	-20C Overnight	NaN	0	0	0
Run3	Cp	M	0.99	-20C Overnight	32.3873	8.73389	32.3633	0.0339194	8.88126	10.2538	0.866147
Run3	Cp	M	0.99	-20C Overnight	32.3393	9.02863	32.3633	0.0339194
Run3	Cp	U	0.99	-20C Overnight	36.2271	2.74499	36.2271	0	1.37249
Run3	Cp	U	0.99	-20C Overnight	NaN	0	0	0
Run1	Cp	M	1	-20C Overnight	32.2814	14.2221	32.2689	0.0177551	14.332	14.7991	0.968439	0.923873	0.105707
Run1	Cp	M	1	-20C Overnight	32.2563	14.4419	32.2689	0.0177551
Run1	Cp	U	1	-20C Overnight	37.9122	0.934154	37.9122	0	0.467077
Run1	Cp	U	1	-20C Overnight	NaN	0	0	0
Run2	Cp	M	1	-20C Overnight	32.9715	6.92355	32.7999	0.242729	7.78278	9.68995	0.80318
Run2	Cp	M	1	-20C Overnight	32.6283	8.642	32.7999	0.242729
Run2	Cp	U	1	-20C Overnight	38.0683	1.57914	37.7861	0.399077	1.90717
Run2	Cp	U	1	-20C Overnight	37.504	2.2352	37.7861	0.399077
Run3	Cp	M	1	-20C Overnight	32.4991	8.08357	32.4906	0.0121397	8.13187	8.13187	1
Run3	Cp	M	1	-20C Overnight	32.482	8.18016	32.4906	0.0121397
Run3	Cp	U	1	-20C Overnight	NaN	0	0	0	0
Run3	Cp	U	1	-20C Overnight	NaN	0	0	0

## Sheet: Mixed Methylation Stock MSPCP
Target	Expected Methylation	Biological Set Name	Cq	Starting Quantity (SQ)	Cq Mean	Cq Std. Dev	Average Input	Total Input	MI	Mean MI	MI SD
Cp M	0	Run1	NaN	0	0	0	0	1834.04	0	0	0
Cp M	0	Run1	NaN	0	0	0
Cp U	0	Run1	30.4383	1867.08	30.4632	0.0352042	1834.04
Cp U	0	Run1	30.4881	1801.01	30.4632	0.0352042
Cp M	0	Run2	NaN	0	0	0	0	2839.58	0
Cp M	0	Run2	NaN	0	0	0
Cp U	0	Run2	30.0776	3011.76	30.1619	0.119212	2839.58
Cp U	0	Run2	30.2462	2667.4	30.1619	0.119212
Cp M	0	Run3	NaN	0	0	0	0	1272.47	0
Cp M	0	Run3	NaN	0	0	0
Cp U	0	Run3	30.6736	1494.08	30.9372	0.372824	1272.47
Cp U	0	Run3	31.2008	1050.86	30.9372	0.372824
Cp M	0.01	Run1	34.738	38.7043	34.9428	0.289535	34.3479	2194.34	0.0156529	0.00937675	0.00565398
Cp M	0.01	Run1	35.1475	29.9915	34.9428	0.289535
Cp U	0.01	Run1	30.2766	2098.99	30.2375	0.0552019	2159.99
Cp U	0.01	Run1	30.1985	2220.99	30.2375	0.0552019
Cp M	0.01	Run2	36.8837	8.13229	37.0049	0.171483	7.53288	1609.04	0.00468159
Cp M	0.01	Run2	37.1262	6.93348	37.0049	0.171483
Cp U	0.01	Run2	31.2784	1268.26	30.9852	0.414651	1601.51
Cp U	0.01	Run2	30.692	1934.76	30.9852	0.414651
Cp M	0.01	Run3	36.3082	12.7168	36.7281	0.593878	10.1526	1302.33	0.0077957
Cp M	0.01	Run3	37.148	7.58834	36.7281	0.593878
Cp U	0.01	Run3	30.9859	1212.99	30.8939	0.130014	1292.18
Cp U	0.01	Run3	30.802	1371.36	30.8939	0.130014
Cp M	0.1	Run1	31.5453	282.742	31.6477	0.144722	265.821	2974.39	0.0893701	0.0868866	0.0231582
Cp M	0.1	Run1	31.75	248.901	31.6477	0.144722
Cp U	0.1	Run1	29.8839	2788.91	29.9249	0.0579802	2708.57
Cp U	0.1	Run1	29.9659	2628.23	29.9249	0.0579802
Cp M	0.1	Run2	32.1608	181.582	32.1315	0.0414874	185.153	2958.34	0.0625868
Cp M	0.1	Run2	32.1021	188.725	32.1315	0.0414874
Cp U	0.1	Run2	30.049	3074.35	30.2004	0.214088	2773.19
Cp U	0.1	Run2	30.3518	2472.03	30.2004	0.214088
Cp M	0.1	Run3	32.0333	176.076	31.9331	0.141701	187.619	1725.97	0.108703
Cp M	0.1	Run3	31.8329	199.161	31.9331	0.141701
Cp U	0.1	Run3	30.5434	1629.73	30.6325	0.126007	1538.35
Cp U	0.1	Run3	30.7216	1446.98	30.6325	0.126007
Cp M	0.2	Run1	31.0738	379.269	30.9575	0.164424	408.823	2593.89	0.15761	0.150914	0.0302185
Cp M	0.2	Run1	30.8413	438.377	30.9575	0.164424
Cp U	0.2	Run1	30.2143	2195.73	30.221	0.00953801	2185.06
Cp U	0.2	Run1	30.2278	2174.4	30.221	0.00953801
Cp M	0.2	Run2	31.0097	387.092	31.031	0.0300029	381.766	3237.79	0.117909
Cp M	0.2	Run2	31.0522	376.44	31.031	0.0300029
Cp U	0.2	Run2	30.0712	3025.61	30.1538	0.116735	2856.02
Cp U	0.2	Run2	30.2363	2686.44	30.1538	0.116735
Cp M	0.2	Run3	30.7987	376.114	30.7973	0.00192593	376.429	2124.04	0.177223
Cp M	0.2	Run3	30.796	376.744	30.7973	0.00192593
Cp U	0.2	Run3	30.327	1882.92	30.4432	0.164392	1747.61
Cp U	0.2	Run3	30.5595	1612.3	30.4432	0.164392
Cp M	0.3	Run1	30.3943	579.08	30.4117	0.0244984	572.898	2009.63	0.285076	0.254582	0.0532604
Cp M	0.3	Run1	30.429	566.717	30.4117	0.0244984
Cp U	0.3	Run1	30.661	1589.23	30.8082	0.208198	1436.74
Cp U	0.3	Run1	30.9554	1284.24	30.8082	0.208198
Cp M	0.3	Run2	30.3497	597.492	30.3307	0.0268523	605.047	3133.61	0.193083
Cp M	0.3	Run2	30.3117	612.601	30.3307	0.0268523
Cp U	0.3	Run2	30.2865	2591.06	30.3208	0.0485417	2528.56
Cp U	0.3	Run2	30.3551	2466.07	30.3208	0.0485417
Cp M	0.3	Run3	30.0148	608.967	30.0207	0.00831143	606.775	2124.65	0.285588
Cp M	0.3	Run3	30.0266	604.583	30.0207	0.00831143
Cp U	0.3	Run3	30.5543	1617.9	30.6532	0.139828	1517.88
Cp U	0.3	Run3	30.752	1417.86	30.6532	0.139828
Cp M	0.4	Run1	29.9498	763.807	29.8695	0.113611	804.003	2416.52	0.332712	0.336729	0.0201703
Cp M	0.4	Run1	29.7892	844.2	29.8695	0.113611
Cp U	0.4	Run1	30.7115	1532.22	30.6426	0.0973901	1612.51
Cp U	0.4	Run1	30.5737	1692.81	30.6426	0.0973901
Cp M	0.4	Run2	31.0028	388.869	30.8901	0.159414	419.942	1316.97	0.318869
Cp M	0.4	Run2	30.7773	451.015	30.8901	0.159414
Cp U	0.4	Run2	31.7309	915.54	31.7596	0.0405228	897.031
Cp U	0.4	Run2	31.7882	878.522	31.7596	0.0405228
Cp M	0.4	Run3	29.5889	791.249	29.6282	0.0555129	772.609	2154.48	0.358605
Cp M	0.4	Run3	29.6674	753.968	29.6282	0.0555129
Cp U	0.4	Run3	30.9838	1214.68	30.8016	0.257629	1381.87
Cp U	0.4	Run3	30.6194	1549.07	30.8016	0.257629
Cp M	0.5	Run1	30.5021	599.009	30.4611	0.0579294	615.627	1220.43	0.504434	0.493437	0.0204542
Cp M	0.5	Run1	30.4202	632.244	30.4611	0.0579294
Cp U	0.5	Run1	31.9869	579.943	31.9288	0.0821404	604.803
Cp U	0.5	Run1	31.8708	629.662	31.9288	0.0821404
Cp M	0.5	Run2	30.0029	832.386	30.1344	0.186027	766.128	1630.63	0.469837
Cp M	0.5	Run2	30.266	699.871	30.1344	0.186027
Cp U	0.5	Run2	31.2386	985.154	31.437	0.280585	864.499
Cp U	0.5	Run2	31.6354	743.843	31.437	0.280585
Cp M	0.5	Run3	30.1493	755.823	30.1243	0.0353573	768.485	1518.63	0.506039
Cp M	0.5	Run3	30.0993	781.147	30.1243	0.0353573
Cp U	0.5	Run3	31.5434	793.908	31.6259	0.11666	750.142
Cp U	0.5	Run3	31.7084	706.376	31.6259	0.11666
Cp M	0.6	Run1	29.7979	952.783	29.6622	0.192003	1046.15	2033.05	0.514571	0.535799	0.0187042
Cp M	0.6	Run1	29.5264	1139.51	29.6622	0.192003
Cp U	0.6	Run1	31.2584	971.41	31.2363	0.0313542	986.901
Cp U	0.6	Run1	31.2141	1002.39	31.2363	0.0313542
Cp M	0.6	Run2	29.5317	1135.53	29.5726	0.0577768	1105.76	2036.5	0.54297
Cp M	0.6	Run2	29.6134	1075.99	29.5726	0.0577768
Cp U	0.6	Run2	31.2594	970.757	31.3201	0.0859171	930.744
Cp U	0.6	Run2	31.3809	890.731	31.3201	0.0859171
Cp M	0.6	Run3	29.6916	1022	29.7388	0.0668847	991.111	1802.49	0.549858
Cp M	0.6	Run3	29.7861	960.225	29.7388	0.0668847
Cp U	0.6	Run3	31.5942	765.852	31.5149	0.112177	811.375
Cp U	0.6	Run3	31.4356	856.899	31.5149	0.112177
Cp M	0.7	Run1	28.9628	1412.5	29.0033	0.0573335	1377.72	2266.45	0.607874	0.640204	0.0529941
Cp M	0.7	Run1	29.0438	1342.94	29.0033	0.0573335
Cp U	0.7	Run1	31.2966	1003.23	31.4757	0.253174	888.733
Cp U	0.7	Run1	31.6547	774.232	31.4757	0.253174
Cp M	0.7	Run2	29.2139	1261.01	29.2841	0.0993189	1205.38	1971.59	0.611374
Cp M	0.7	Run2	29.3543	1149.75	29.2841	0.0993189
Cp U	0.7	Run2	31.9269	795.008	31.9792	0.0738366	766.211
Cp U	0.7	Run2	32.0314	737.413	31.9792	0.0738366
Cp M	0.7	Run3	29.3273	929.332	29.2861	0.0581548	953.43	1359.4	0.701363
Cp M	0.7	Run3	29.245	977.527	29.2861	0.0581548
Cp U	0.7	Run3	32.0832	583.169	32.7842	0.991443	405.966
Cp U	0.7	Run3	33.4853	228.763	32.7842	0.991443
Cp M	0.8	Run1	28.8534	1512.02	28.8217	0.0448588	1542.49	2289.52	0.673719	0.701434	0.0260195
Cp M	0.8	Run1	28.79	1572.96	28.8217	0.0448588
Cp U	0.8	Run1	31.5942	808.851	31.7089	0.162099	747.027
Cp U	0.8	Run1	31.8235	685.202	31.7089	0.162099
Cp M	0.8	Run2	29.0837	1373.67	29.1169	0.0468802	1344.37	1906.24	0.705247
Cp M	0.8	Run2	29.15	1315.07	29.1169	0.0468802
Cp U	0.8	Run2	32.1872	659.129	32.43	0.343362	561.869
Cp U	0.8	Run2	32.6728	464.608	32.43	0.343362
Cp M	0.8	Run3	28.769	1309.82	28.732	0.0522848	1340.27	1847.79	0.725337
Cp M	0.8	Run3	28.6951	1370.73	28.732	0.0522848
Cp U	0.8	Run3	32.0808	584.109	32.3086	0.322229	507.519
Cp U	0.8	Run3	32.5365	430.93	32.3086	0.322229
Cp M	0.9	Run1	28.8434	1521.55	28.7736	0.0985888	1590.57	1919.93	0.828452	0.842078	0.023028
Cp M	0.9	Run1	28.7039	1659.59	28.7736	0.0985888
Cp U	0.9	Run1	33.014	289.507	32.8459	0.237611	329.358
Cp U	0.9	Run1	32.6779	369.21	32.8459	0.237611
Cp M	0.9	Run2	29.3178	1177.66	29.2978	0.0283615	1193.4	1439.36	0.829116
Cp M	0.9	Run2	29.2777	1209.14	29.2978	0.0283615
Cp U	0.9	Run2	33.6214	234.617	33.5573	0.0906525	245.964
Cp U	0.9	Run2	33.4932	257.312	33.5573	0.0906525
Cp M	0.9	Run3	28.8977	1210.16	28.9338	0.0510112	1183.92	1362.91	0.868666
Cp M	0.9	Run3	28.9699	1157.67	28.9338	0.0510112
Cp U	0.9	Run3	33.8576	178.426	33.8529	0.00675736	178.997
Cp U	0.9	Run3	33.8481	179.568	33.8529	0.00675736
Cp M	0.99	Run1	28.3118	2118.75	28.3523	0.0573842	2066.54	2170.67	0.952026	0.955307	0.00789195
Cp M	0.99	Run1	28.3929	2014.32	28.3523	0.0573842
Cp U	0.99	Run1	34.2951	114.551	34.4338	0.196118	104.135
Cp U	0.99	Run1	34.5725	93.7193	34.4338	0.196118
Cp M	0.99	Run2	28.9703	1480.07	28.9513	0.0269177	1498.83	1578.41	0.949585
Cp M	0.99	Run2	28.9322	1517.59	28.9513	0.0269177
Cp U	0.99	Run2	34.9357	91.0508	35.1373	0.285138	79.576
Cp U	0.99	Run2	35.3389	68.1012	35.1373	0.285138
Cp M	0.99	Run3	28.5707	1479.61	28.4386	0.186817	1610.08	1669.67	0.96431
Cp M	0.99	Run3	28.3065	1740.55	28.4386	0.186817
Cp U	0.99	Run3	37.1154	20.2862	35.9286	1.67833	59.5904
Cp U	0.99	Run3	34.7418	98.8946	35.9286	1.67833
Cp M	1	Run1	28.3679	2046	28.3743	0.00909221	2037.84	2079.92	0.979769	0.97968	0.00168046
Cp M	1	Run1	28.3807	2029.68	28.3743	0.00909221
Cp U	1	Run1	35.1053	63.7323	35.8915	1.11189	42.0783
Cp U	1	Run1	36.6777	20.4242	35.8915	1.11189
Cp M	1	Run2	28.7404	1721.61	28.6708	0.0984233	1804.13	1838.48	0.981315
Cp M	1	Run2	28.6012	1886.64	28.6708	0.0984233
Cp U	1	Run2	36.5088	29.3263	36.3041	0.289398	34.3529
Cp U	1	Run2	36.0995	39.3795	36.3041	0.289398
Cp M	1	Run3	28.552	1496.74	28.7471	0.275904	1337.14	1367.28	0.977957
Cp M	1	Run3	28.9422	1177.53	28.7471	0.275904
Cp U	1	Run3	37.2106	19.0371	36.6314	0.819003	30.1387
Cp U	1	Run3	36.0523	41.2404	36.6314	0.819003

## Sheet: Mixed Methylation Plasma Iso
Target	Expected Methylation	Biological Set Name	Cq	Starting Quantity (SQ)	Cq Mean	Cq Std. Dev	Average Input	Total Input	In-Replicate MI	Average MI	In-Replicate SD
Cp M	0	run1	NaN	0	0	0	0	349.158	0	0	0
Cp M	0	run1	NaN	0	0	0
Cp U	0	run1	31.9145	473.487	31.9145	0	349.158
Cp U	0	run1	33.0067	224.83	33.0067	0
Cp M	0	run2	NaN	0	0	0	0	568.089	0
Cp M	0	run2	NaN	0	0	0
Cp U	0	run2	31.79	623.247	31.9255	0.191706	568.089
Cp U	0	run2	32.0611	512.931	31.9255	0.191706
Cp M	0	run3	NaN	0	0	0	0	343.882	0
Cp M	0	run3	NaN	0	0	0
Cp U	0	run3	32.3729	380.648	32.5248	0.214869	343.882
Cp U	0	run3	32.6768	307.117	32.5248	0.214869
Cp M	0.01	run1	NaN	0	0	0	1.38797	196.015	0.00708092	0.0102492	0.00528837
Cp M	0.01	run1	38.0382	2.77594	38.0382	0
Cp U	0.01	run1	33.1959	197.623	33.1959	0	194.627
Cp U	0.01	run1	33.2411	191.631	33.2411	0
Cp M	0.01	run2	37.5635	6.81962	37.5635	0	3.40981	466.294	0.00731256
Cp M	0.01	run2	NaN	0	0	0
Cp U	0.01	run2	31.9495	555.744	32.2325	0.400272	462.885
Cp U	0.01	run2	32.5156	370.025	32.2325	0.400272
Cp M	0.01	run3	NaN	0	0	0	2.49046	152.282	0.0163543
Cp M	0.01	run3	38.2223	4.98093	38.2223	0
Cp U	0.01	run3	33.6535	154.053	33.6938	0.056975	149.792
Cp U	0.01	run3	33.734	145.53	33.6938	0.056975
Cp M	0.1	run1	34.2306	34.1293	34.2306	0	23.9346	306.044	0.0782064	0.100541	0.0318643
Cp M	0.1	run1	35.6113	13.74	35.6113	0
Cp U	0.1	run1	32.5758	301.63	32.5758	0	282.11
Cp U	0.1	run1	32.7791	262.59	32.7791	0
Cp M	0.1	run2	34.102	58.5373	33.8929	0.295717	67.2184	490.536	0.13703
Cp M	0.1	run2	33.6838	75.8994	33.8929	0.295717
Cp U	0.1	run2	32.2619	444.024	32.33	0.0963526	423.318
Cp U	0.1	run2	32.3981	402.611	32.33	0.0963526
Cp M	0.1	run3	34.6166	44.4414	34.6912	0.105514	42.5173	492.174	0.0863866
Cp M	0.1	run3	34.7658	40.5931	34.6912	0.105514
Cp U	0.1	run3	32.4515	360.089	32.1657	0.404197	449.657
Cp U	0.1	run3	31.8799	539.225	32.1657	0.404197
Cp M	0.2	run1	33.3036	62.8703	33.3036	0	65.3015	532.196	0.122702	0.156871	0.0458326
Cp M	0.2	run1	33.1905	67.7326	33.1905	0
Cp U	0.2	run1	32.0013	446.255	32.0013	0	466.895
Cp U	0.2	run1	31.8716	487.534	31.8716	0
Cp M	0.2	run2	33.6404	77.9743	33.4975	0.202035	85.5448	615.622	0.138957
Cp M	0.2	run2	33.3547	93.1153	33.4975	0.202035
Cp U	0.2	run2	32.119	492.029	32.0189	0.14152	530.077
Cp U	0.2	run2	31.9188	568.125	32.0189	0.14152
Cp M	0.2	run3	34.1609	58.6025	34.1854	0.034583	57.7455	276.353	0.208956
Cp M	0.2	run3	34.2098	56.8884	34.1854	0.034583
Cp U	0.2	run3	33.1953	212.93	33.1585	0.0520023	218.607
Cp U	0.2	run3	33.1217	224.284	33.1585	0.0520023
Cp M	0.3	run1	33.4827	55.8689	33.4827	0	45.0748	159.127	0.283263	0.264958	0.0158677
Cp M	0.3	run1	34.2239	34.2806	34.2239	0
Cp U	0.3	run1	34.3018	92.9737	34.3018	0	114.052
Cp U	0.3	run1	33.7534	135.131	33.7534	0
Cp M	0.3	run2	33.2903	96.9169	33.4701	0.254274	87.2175	341.897	0.255099
Cp M	0.3	run2	33.6499	77.5181	33.4701	0.254274
Cp U	0.3	run2	33.0418	253.525	33.0355	0.00891947	254.679
Cp U	0.3	run2	33.0292	255.833	33.0355	0.00891947
Cp M	0.3	run3	33.0646	114.002	32.8568	0.293832	130.355	508.179	0.256513
Cp M	0.3	run3	32.649	146.707	32.8568	0.293832
Cp U	0.3	run3	32.2663	410.427	32.3887	0.173193	377.824
Cp U	0.3	run3	32.5112	345.221	32.3887	0.173193
Cp M	0.4	run1	33.101	71.8481	33.101	0	64.4647	216.119	0.298283	0.29514	0.0170801
Cp M	0.4	run1	33.4502	57.0812	33.4502	0
Cp U	0.4	run1	34.138	103.962	34.138	0	151.654
Cp U	0.4	run1	33.1832	199.347	33.1832	0
Cp M	0.4	run2	32.0339	211.491	32.363	0.465422	176.007	566.979	0.31043
Cp M	0.4	run2	32.6921	140.524	32.363	0.465422
Cp U	0.4	run2	32.4513	387.523	32.439	0.0173615	390.972
Cp U	0.4	run2	32.4267	394.421	32.439	0.0173615
Cp M	0.4	run3	32.6366	147.818	32.5613	0.106431	154.888	559.757	0.276706
Cp M	0.4	run3	32.4861	161.959	32.5613	0.106431
Cp U	0.4	run3	32.2957	401.977	32.2856	0.0143004	404.869
Cp U	0.4	run3	32.2755	407.761	32.2856	0.0143004
Cp M	0.5	run1	32.6632	95.8766	32.6632	0	104.948	396.931	0.264398	0.363522	0.0997147
Cp M	0.5	run1	32.4002	114.019	32.4002	0
Cp U	0.5	run1	32.7666	264.829	32.7666	0	291.983
Cp U	0.5	run1	32.493	319.138	32.493	0
Cp M	0.5	run2	32.3169	177.395	32.523	0.29137	157.367	434.293	0.362353
Cp M	0.5	run2	32.729	137.339	32.523	0.29137
Cp U	0.5	run2	32.8953	281.677	32.9191	0.0337731	276.926
Cp U	0.5	run2	32.943	272.175	32.9191	0.0337731
Cp M	0.5	run3	32.5987	151.254	32.8346	0.333557	132.424	285.51	0.463817
Cp M	0.5	run3	33.0705	113.595	32.8346	0.333557
Cp U	0.5	run3	33.6898	150.153	33.6627	0.0383534	153.086
Cp U	0.5	run3	33.6355	156.018	33.6627	0.0383534
Cp M	0.6	run1	31.5671	197.431	31.5671	0	193.407	339.39	0.569867	0.602916	0.0465053
Cp M	0.6	run1	31.6302	189.384	31.6302	0
Cp U	0.6	run1	33.3406	179.059	33.3406	0	145.983
Cp U	0.6	run1	34.0169	112.907	34.0169	0
Cp M	0.6	run2	32.4229	166.095	32.3158	0.151403	177.907	271.16	0.656095
Cp M	0.6	run2	32.2088	189.719	32.3158	0.151403
Cp U	0.6	run2	34.4814	90.1142	34.4345	0.0662771	93.2532
Cp U	0.6	run2	34.3877	96.3922	34.4345	0.0662771
Cp M	0.6	run3	32.5658	154.309	32.5232	0.0602627	158.405	271.807	0.582786
Cp M	0.6	run3	32.4806	162.501	32.5232	0.0602627
Cp U	0.6	run3	34.07	114.785	34.0873	0.0244189	113.402
Cp U	0.6	run3	34.1046	112.019	34.0873	0.0244189
Cp M	0.7	run1	32.0019	148.245	32.0019	0	152.505	231.439	0.658943	0.651272	0.0648743
Cp M	0.7	run1	31.9171	156.766	31.9171	0
Cp U	0.7	run1	34.7916	66.5755	34.7916	0	78.9338
Cp U	0.7	run1	34.3286	91.2922	34.3286	0
Cp M	0.7	run2	32.4398	164.366	32.3584	0.115016	173.102	243.131	0.71197
Cp M	0.7	run2	32.2771	181.838	32.3584	0.115016
Cp U	0.7	run2	34.5629	84.9879	34.8648	0.427004	70.0291
Cp U	0.7	run2	35.1668	55.0702	34.8648	0.427004
Cp M	0.7	run3	31.7889	247.282	31.9781	0.267654	221.902	380.685	0.582904
Cp M	0.7	run3	32.1674	196.523	31.9781	0.267654
Cp U	0.7	run3	33.4709	175.264	33.6183	0.208567	158.782
Cp U	0.7	run3	33.7658	142.301	33.6183	0.208567
Cp M	0.8	run1	31.7058	180.189	31.7058	0	181.086	230.275	0.786389	0.811725	0.0233958
Cp M	0.8	run1	31.6907	181.982	31.6907	0
Cp U	0.8	run1	35.8303	32.7901	35.8303	0	49.1892
Cp U	0.8	run1	34.8135	65.5883	34.8135	0
Cp M	0.8	run2	31.4756	299.146	31.4641	0.0162203	301.292	369.107	0.816273
Cp M	0.8	run2	31.4526	303.439	31.4641	0.0162203
Cp U	0.8	run2	34.7419	74.7289	34.8843	0.201371	67.8148
Cp U	0.8	run2	35.0267	60.9006	34.8843	0.201371
Cp M	0.8	run3	31.6207	273.849	31.8525	0.327721	240.274	288.613	0.832513
Cp M	0.8	run3	32.0842	206.699	31.8525	0.327721
Cp U	0.8	run3	35.0274	58.3682	35.3255	0.421503	48.3389
Cp U	0.8	run3	35.6235	38.3097	35.3255	0.421503
Cp M	0.9	run1	31.879	160.751	31.879	0	164.706	191.601	0.859633	0.833471	0.0512607
Cp M	0.9	run1	31.8061	168.661	31.8061	0
Cp U	0.9	run1	36.111	27.0766	36.111	0	26.8944
Cp U	0.9	run1	36.1309	26.7123	36.1309	0
Cp M	0.9	run2	31.4895	296.564	31.3763	0.160186	318.966	368.163	0.866372
Cp M	0.9	run2	31.263	341.369	31.3763	0.160186
Cp U	0.9	run2	35.0018	62.0029	35.3726	0.524398	49.1968
Cp U	0.9	run2	35.7434	36.3908	35.3726	0.524398
Cp M	0.9	run3	31.3894	315.128	31.4304	0.0579009	307.488	397.062	0.774408
Cp M	0.9	run3	31.4713	299.849	31.4304	0.0579009
Cp U	0.9	run3	34.4592	87.1928	34.4216	0.0532316	89.5739
Cp U	0.9	run3	34.384	91.955	34.4216	0.0532316
Cp M	0.99	run1	31.1219	264.742	31.1219	0	236.292	260.735	0.906254	0.963233	0.049345
Cp M	0.99	run1	31.4891	207.843	31.4891	0
Cp U	0.99	run1	35.7596	34.4079	35.7596	0	24.4429
Cp U	0.99	run1	37.0292	14.4779	37.0292	0
Cp M	0.99	run2	31.322	329.088	31.342	0.0283345	325.043	327.767	0.99169
Cp M	0.99	run2	31.3621	320.999	31.342	0.0283345
Cp U	0.99	run2	NaN	0	0	0	2.72389
Cp U	0.99	run2	38.3864	5.44778	38.3864	0
Cp M	0.99	run3	31.5	294.666	31.4084	0.129571	311.999	314.593	0.991754
Cp M	0.99	run3	31.3168	329.332	31.4084	0.129571
Cp U	0.99	run3	38.4539	5.18811	38.4539	0	2.59405
Cp U	0.99	run3	NaN	0	0	0
Cp M	1	run1	30.913	303.827	30.913	0	265.941	285.965	0.929976	0.954158	0.0264205
Cp M	1	run1	31.3483	228.055	31.3483	0
Cp U	1	run1	36.2544	24.5551	36.2544	0	20.0244
Cp U	1	run1	36.9297	15.4938	36.9297	0
Cp M	1	run2	30.6652	494.85	30.7698	0.147985	464.692	489.076	0.950142
Cp M	1	run2	30.8745	434.533	30.7698	0.147985
Cp U	1	run2	36.5	21.1295	36.3131	0.264293	24.3842
Cp U	1	run2	36.1262	27.639	36.3131	0.264293
Cp M	1	run3	31.0908	377.763	31.1696	0.111541	360.517	366.992	0.982357
Cp M	1	run3	31.2485	343.271	31.1696	0.111541
Cp U	1	run3	NaN	0	0	0	6.47479
Cp U	1	run3	37.159	12.9496	37.159	0

## Sheet: MSPCP vs MBD
Method	Target	Methylation	Sample	Copies Input	Elution	Cq	Starting Quantity (SQ)	Cq Mean	Cq Std. Dev	Replicate Average	Total Input	MI	Percent Methylation	Mean MI	MI SD
MSPCP	Cp	M	Rael	1000		32.1891	5.18302	31.8206	0.521119	6.82256	6.92775	0.984816	98.4816	95.6355	0.0421976
MSPCP	Cp	M	Rael	1000		31.4521	8.46209	31.8206	0.521119
MSPCP	Cp	M	Rael	1000		31.0545	11.024	31.0509	0.00515154	11.0508	11.9597	0.924002	92.4002
MSPCP	Cp	M	Rael	1000		31.0472	11.0775	31.0509	0.00515154
MSPCP	Cp	M	Rael	1000		32.0621	4.44309	32.0087	0.0756101	4.6148	4.6148	1	100
MSPCP	Cp	M	Rael	1000		31.9552	4.78652	32.0087	0.0756101
MSPCP	Cp	M	Rael	1000		31.9835	4.69313	31.9868	0.00474275	4.68219	5.10821	0.916602	91.6602
MSPCP	Cp	M	Rael	1000		31.9902	4.67126	31.9868	0.00474275
MSPCP	Cp	U	Rael	1000		38.3583	0.210385	38.3583	0	0.105192
MSPCP	Cp	U	Rael	1000		NaN	0	0	0
MSPCP	Cp	U	Rael	1000		36.1898	0.917441	36.2036	0.0195354	0.908914
MSPCP	Cp	U	Rael	1000		36.2175	0.900388	36.2036	0.0195354
MSPCP	Cp	U	Rael	1000		NaN	0	0	0	0
MSPCP	Cp	U	Rael	1000		NaN	0	0	0
MSPCP	Cp	U	Rael	1000		37.7329	0.852025	37.7329	0	0.426012
MSPCP	Cp	U	Rael	1000		NaN	0	0	0
MSPCP	Cp	M	B95.8 Virus	1000		NaN	0	0	0	0	16.2409	0	0	0.064863	0.129726
MSPCP	Cp	M	B95.8 Virus	1000		NaN	0	0	0
MSPCP	Cp	M	B95.8 Virus	1000		38.3875	0.0839475	38.3875	0	0.0419738	16.1779	0.00259452	0.259452
MSPCP	Cp	M	B95.8 Virus	1000		NaN	0	0	0
MSPCP	Cp	M	B95.8 Virus	1000		NaN	0	0	0	0	22.4242	0	0
MSPCP	Cp	M	B95.8 Virus	1000		NaN	0	0	0
MSPCP	Cp	M	B95.8 Virus	1000		NaN	0	0	0	0	19.1301	0	0
MSPCP	Cp	U	B95.8 Virus	1000		31.7078	19.2518	31.984	0.390582	16.2409
MSPCP	Cp	U	B95.8 Virus	1000		32.2602	13.23	31.984	0.390582
MSPCP	Cp	U	B95.8 Virus	1000		31.7726	18.4234	31.9828	0.297224	16.1359
MSPCP	Cp	U	B95.8 Virus	1000		32.1929	13.8484	31.9828	0.297224
MSPCP	Cp	U	B95.8 Virus	1000		32.6836	19.2075	32.4495	0.331067	22.4242
MSPCP	Cp	U	B95.8 Virus	1000		32.2154	25.6408	32.4495	0.331067
MSPCP	Cp	U	B95.8 Virus	1000		32.3968	22.9262	32.7227	0.460946	19.1301
MSPCP	Cp	U	B95.8 Virus	1000		33.0487	15.3339	32.7227	0.460946
MBD-Wp	Wp Native	M	B95.8 Virus	1000	2000 Salt	34.1436	7.54095	33.9759	0.237164	8.40629	193.551	11.4422	5.91173	0.0421689	0.0168792
MBD-Wp	Wp Native	M	B95.8 Virus	1000	2000 Salt	33.8082	9.27162	33.9759	0.237164
MBD-Wp	Wp Native	M	B95.8 Virus	1000	2000 Salt	29.4311	34.5611	29.7182	0.406074	28.8283	1124.31	47.2541	4.20295
MBD-Wp	Wp Native	M	B95.8 Virus	1000	2000 Salt	30.0054	23.0954	29.7182	0.406074
MBD-Wp	Wp Native	M	B95.8 Virus	1000	2000 Salt	32.2773	3.36075	32.1792	0.138672	3.61627	214.142	5.43062	2.53598
MBD-Wp	Wp Native	M	B95.8 Virus	1000	2000 Salt	32.0812	3.87179	32.1792	0.138672
MBD-Wp	Wp Native	M	B95.8 Virus	1000	300 Salt	38.8743	0.409109	38.8743	0	0.204554
MBD-Wp	Wp Native	M	B95.8 Virus	1000	300 Salt	NaN	0	0	0
MBD-Wp	Wp Native	M	B95.8 Virus	1000	300 Salt	30.4487	16.9195	30.6132	0.232618	15.1752
MBD-Wp	Wp Native	M	B95.8 Virus	1000	300 Salt	30.7777	13.4309	30.6132	0.232618
MBD-Wp	Wp Native	M	B95.8 Virus	1000	300 Salt	34.4465	0.702148	34.1262	0.453067	0.908586
MBD-Wp	Wp Native	M	B95.8 Virus	1000	300 Salt	33.8058	1.11502	34.1262	0.453067
MBD-Wp	Wp Native	M	B95.8 Virus	1000	450 Salt	36.2594	2.04832	35.7984	0.651912	2.8314
MBD-Wp	Wp Native	M	B95.8 Virus	1000	450 Salt	35.3374	3.61447	35.7984	0.651912
MBD-Wp	Wp Native	M	B95.8 Virus	1000	450 Salt	32.9383	2.94749	32.8051	0.188445	3.25064
MBD-Wp	Wp Native	M	B95.8 Virus	1000	450 Salt	32.6718	3.5538	32.8051	0.188445
MBD-Wp	Wp Native	M	B95.8 Virus	1000	450 Salt	33.7959	1.12298	34.1348	0.479209	0.90576
MBD-Wp	Wp Native	M	B95.8 Virus	1000	450 Salt	34.4737	0.688538	34.1348	0.479209
MBD-Wp	Wp Native	U	B95.8 Virus	1000	NC	29.007	178.499	28.9748	0.0455233	182.109
MBD-Wp	Wp Native	U	B95.8 Virus	1000	NC	28.9426	185.72	28.9748	0.0455233
MBD-Wp	Wp Native	U	B95.8 Virus	1000	NC	24.415	1168.66	24.5365	0.171779	1077.05
MBD-Wp	Wp Native	U	B95.8 Virus	1000	NC	24.658	985.445	24.5365	0.171779
MBD-Wp	Wp Native	U	B95.8 Virus	1000	NC	26.6418	196.352	26.5597	0.116165	208.712
MBD-Wp	Wp Native	U	B95.8 Virus	1000	NC	26.4775	221.072	26.5597	0.116165
MBD-Wp	Wp Native	M	Rael	1000	2000 Salt	29.4931	132.306	29.6102	0.165658	123.416	145.676	136.491	93.6948	0.953694	0.0294304
MBD-Wp	Wp Native	M	Rael	1000	2000 Salt	29.7274	114.526	29.6102	0.165658
MBD-Wp	Wp Native	M	Rael	1000	2000 Salt	24.7032	954.644	24.9045	0.284665	837.145	888.067	877.123	98.7676
MBD-Wp	Wp Native	M	Rael	1000	2000 Salt	25.1058	719.647	24.9045	0.284665
MBD-Wp	Wp Native	M	Rael	1000	2000 Salt	28.0026	73.5292	27.4826	0.735429	114.651	126.133	118.118	93.6458
MBD-Wp	Wp Native	M	Rael	1000	2000 Salt	26.9625	155.773	27.4826	0.735429
MBD-Wp	Wp Native	M	Rael	1000	300 Salt	36.2747	2.02914	36.9767	0.992773	1.44181
MBD-Wp	Wp Native	M	Rael	1000	300 Salt	37.6787	0.854482	36.9767	0.992773
MBD-Wp	Wp Native	M	Rael	1000	300 Salt	31.6712	7.17341	31.6828	0.0164394	7.11535
MBD-Wp	Wp Native	M	Rael	1000	300 Salt	31.6944	7.05729	31.6828	0.0164394
MBD-Wp	Wp Native	M	Rael	1000	300 Salt	33.7493	1.16144	33.417	0.469976	1.51897
MBD-Wp	Wp Native	M	Rael	1000	300 Salt	33.0847	1.8765	33.417	0.469976
MBD-Wp	Wp Native	M	Rael	1000	450 Salt	33.4561	11.5177	33.44	0.0228011	11.6332
MBD-Wp	Wp Native	M	Rael	1000	450 Salt	33.4238	11.7488	33.44	0.0228011
MBD-Wp	Wp Native	M	Rael	1000	450 Salt	29.6784	29.053	29.5125	0.234615	32.8626
MBD-Wp	Wp Native	M	Rael	1000	450 Salt	29.3466	36.6721	29.5125	0.234615
MBD-Wp	Wp Native	M	Rael	1000	450 Salt	33.475	1.41576	33.0865	0.549331	1.94808
MBD-Wp	Wp Native	M	Rael	1000	450 Salt	32.6981	2.4804	33.0865	0.549331
MBD-Wp	Wp Native	U	Rael	1000	NC	33.5048	11.1769	33.8625	0.505858	9.18514
MBD-Wp	Wp Native	U	Rael	1000	NC	34.2202	7.19338	33.8625	0.505858
MBD-Wp	Wp Native	U	Rael	1000	NC	31.1473	10.3618	31.0714	0.107322	10.9442
MBD-Wp	Wp Native	U	Rael	1000	NC	30.9955	11.5266	31.0714	0.107322
MBD-Wp	Wp Native	U	Rael	1000	NC	31.5146	5.82785	31.1268	0.548489	8.01471
MBD-Wp	Wp Native	U	Rael	1000	NC	30.739	10.2016	31.1268	0.548489
MBD-Cp	Cp Native	M	B95.8 Virus	1000	2000 Salt	NaN	0	0	0	0	157.466	3.45929	2.19686	0.0421103	0.0333823
MBD-Cp	Cp Native	M	B95.8 Virus	1000	2000 Salt	NaN	0	0	0
MBD-Cp	Cp Native	M	B95.8 Virus	1000	2000 Salt	39.7021	0.250426	39.2477	0.64268	0.362987	1046.47	24.821	2.37188
MBD-Cp	Cp Native	M	B95.8 Virus	1000	2000 Salt	38.7933	0.475547	39.2477	0.64268
MBD-Cp	Cp Native	M	B95.8 Virus	1000	2000 Salt	NaN	0	0	0	0	70.6758	5.69955	8.06436
MBD-Cp	Cp Native	M	B95.8 Virus	1000	2000 Salt	NaN	0	0	0
MBD-Cp	Cp Native	M	B95.8 Virus	1000	300 Salt	38.788	2.44171	38.788	0	1.22086
MBD-Cp	Cp Native	M	B95.8 Virus	1000	300 Salt	NaN	0	0	0
MBD-Cp	Cp Native	M	B95.8 Virus	1000	300 Salt	33.2061	24.5059	33.3168	0.156495	22.7344
MBD-Cp	Cp Native	M	B95.8 Virus	1000	300 Salt	33.4275	20.963	33.3168	0.156495
MBD-Cp	Cp Native	M	B95.8 Virus	1000	300 Salt	38.7178	1.17062	37.1159	2.26546	5.03391
MBD-Cp	Cp Native	M	B95.8 Virus	1000	300 Salt	35.514	8.8972	37.1159	2.26546
MBD-Cp	Cp Native	M	B95.8 Virus	1000	450 Salt	NaN	0	0	0	2.23844
MBD-Cp	Cp Native	M	B95.8 Virus	1000	450 Salt	37.8104	4.47687	37.8104	0
MBD-Cp	Cp Native	M	B95.8 Virus	1000	450 Salt	39.2982	0.333017	37.714	2.24031	1.72356
MBD-Cp	Cp Native	M	B95.8 Virus	1000	450 Salt	36.1299	3.11411	37.714	2.24031
MBD-Cp	Cp Native	M	B95.8 Virus	1000	450 Salt	39.8219	0.581927	39.6222	0.282448	0.665641
MBD-Cp	Cp Native	M	B95.8 Virus	1000	450 Salt	39.4224	0.749356	39.6222	0.282448
MBD-Cp	Cp Native	U	B95.8 Virus	1000	NC	32.3305	133.887	32.1186	0.29965	154.006
MBD-Cp	Cp Native	U	B95.8 Virus	1000	NC	31.9067	174.125	32.1186	0.29965
MBD-Cp	Cp Native	U	B95.8 Virus	1000	NC	27.8903	1042.85	27.9197	0.0415979	1021.65
MBD-Cp	Cp Native	U	B95.8 Virus	1000	NC	27.9491	1000.45	27.9197	0.0415979
MBD-Cp	Cp Native	U	B95.8 Virus	1000	NC	32.6914	53.1211	32.3999	0.412211	64.9763
MBD-Cp	Cp Native	U	B95.8 Virus	1000	NC	32.1084	76.8315	32.3999	0.412211
MBD-Cp	Cp Native	M	Rael	1000	2000 Salt	32.9756	89.7448	32.5086	0.660423	124.949	136.445	128.967	94.5192	0.966824	0.0224871
MBD-Cp	Cp Native	M	Rael	1000	2000 Salt	32.0416	160.153	32.5086	0.660423
MBD-Cp	Cp Native	M	Rael	1000	2000 Salt	28.0171	953.591	27.9176	0.140654	1025.43	1080.13	1069.41	99.0078
MBD-Cp	Cp Native	M	Rael	1000	2000 Salt	27.8182	1097.28	27.9176	0.140654
MBD-Cp	Cp Native	M	Rael	1000	2000 Salt	32.7313	51.7957	33.0508	0.451795	43.1801	44.7369	43.1801	96.5201
MBD-Cp	Cp Native	M	Rael	1000	2000 Salt	33.3702	34.5645	33.0508	0.451795
MBD-Cp	Cp Native	M	Rael	1000	300 Salt	NaN	0	0	0	0
MBD-Cp	Cp Native	M	Rael	1000	300 Salt	NaN	0	0	0
MBD-Cp	Cp Native	M	Rael	1000	300 Salt	33.5269	19.5425	33.59	0.0891759	18.7105
MBD-Cp	Cp Native	M	Rael	1000	300 Salt	33.653	17.8786	33.59	0.0891759
MBD-Cp	Cp Native	M	Rael	1000	300 Salt	NaN	0	0	0	0
MBD-Cp	Cp Native	M	Rael	1000	300 Salt	NaN	0	0	0
MBD-Cp	Cp Native	M	Rael	1000	450 Salt	37.6955	4.80749	38.0164	0.453862	4.01822
MBD-Cp	Cp Native	M	Rael	1000	450 Salt	38.3373	3.22896	38.0164	0.453862
MBD-Cp	Cp Native	M	Rael	1000	450 Salt	32.9624	29.1046	33.1791	0.306533	25.2697
MBD-Cp	Cp Native	M	Rael	1000	450 Salt	33.3959	21.4349	33.1791	0.306533
MBD-Cp	Cp Native	M	Rael	1000	450 Salt	NaN	0	0	0	0
MBD-Cp	Cp Native	M	Rael	1000	450 Salt	NaN	0	0	0
MBD-Cp	Cp Native	U	Rael	1000	NC	37.5041	5.4133	37.0469	0.646542	7.47832
MBD-Cp	Cp Native	U	Rael	1000	NC	36.5897	9.54335	37.0469	0.646542
MBD-Cp	Cp Native	U	Rael	1000	NC	34.3369	11.035	34.3789	0.0594838	10.7171
MBD-Cp	Cp Native	U	Rael	1000	NC	34.421	10.3991	34.3789	0.0594838
MBD-Cp	Cp Native	U	Rael	1000	NC	NaN	0	0	0	1.5568
MBD-Cp	Cp Native	U	Rael	1000	NC	37.1725	3.1136	37.1725	0
MSPCP	Cp	M	SAC Saliva	1000									0
MSPCP	Cp	M	SAC Saliva	1000									0.0352381
MSPCP	Cp	M	SAC Saliva	1000									0.197426
MSPCP	Cp	M	SAC Saliva	1000									0
MSPCP	Cp	M	SAC Saliva	1000									0
MBD-Cp	Cp Native	M	SAC Saliva	1000									34.091
MBD-Cp	Cp Native	M	SAC Saliva	1000									7.98452
MBD-Cp	Cp Native	M	SAC Saliva	1000									16.9323
MBD-Cp	Cp Native	M	SAC Saliva	1000									24.2637
MBD-Cp	Cp Native	M	SAC Saliva	1000									11.7981
MBD-Wp	Wp Native	M	SAC Saliva	1000									7.42676
MBD-Wp	Wp Native	M	SAC Saliva	1000									3.60287
MBD-Wp	Wp Native	M	SAC Saliva	1000									4.71529
MBD-Wp	Wp Native	M	SAC Saliva	1000									2.53003
MBD-Wp	Wp Native	M	SAC Saliva	1000									2.61791

## Sheet: cHL Plasma MSPCP
Patient ID	Specimen Date	Visit #	EBV Copies/uL	Plasma Starting Vol	Elution Vol	Copies per 500 plasma	Copies per mL Plasma	Log10 Copies/mL	Percent MI	Dx	Calculated Methylated Copies per mL Plasma	Log10 Meth Copies
REDACTED	2016-02-18	0	55.936	500	50	2796.8	5593.6	3.74769	100	CHL	5593.6	3.74769
REDACTED	2017-11-16	0	231.838	500	50	11591.9	23183.8	4.36519	58.2183	CHL	13497.2	4.13024
REDACTED	2018-05-24	0	37.1116	500	50	1855.58	3711.16	3.56951	96.9297	CHL	3597.22	3.55597
REDACTED	2018-06-01	0	26.3644	500	50	1318.22	2636.44	3.42102	100	CHL	2636.44	3.42102
REDACTED	2016-05-06	0	23.4133	500	50	1170.67	2341.33	3.36946	100	CHL	2341.33	3.36946
REDACTED	2016-10-04	0	10.877	500	50	543.852	1087.7	3.03651	100	CHL	1087.7	3.03651
REDACTED	2019-03-14	0	10.562	500	50	528.098	1056.2	3.02374	100	CHL	1056.2	3.02374
REDACTED	2018-02-08	0	82.6474	500	50	4132.37	8264.74	3.91723	100	CHL	8264.74	3.91723
REDACTED	2015-03-07	0	73.8235	500	50	3691.17	7382.35	3.86819	100	CHL	7382.35	3.86819
REDACTED	2018-03-01	0	141.033	500	50	7051.64	14103.3	4.14932	100	CHL	14103.3	4.14932
REDACTED	2016-03-31	0	1566.27	500	50	78313.6	156627	5.19487	100	CHL	156627	5.19487
REDACTED	2016-11-23	0	126.845	500	50	6342.27	12684.5	4.10327	94.3371	CHL	11966.2	4.07796
REDACTED	2017-12-07	0	4.7859	500	50	239.295	478.589	2.67996	100	CHL	478.589	2.67996

## Sheet: Saliva MSPCP
Experimental SAC ID	Collection Date	Age	Sex	EBV Copies/uL	Copies/mL Saliva	Log10 Copies/mL Saliva	Cp Methylation Index	Cp MI Percent	Methylated Copies/mL Saliva	Log10 Methylated Copies/mL	R Plot Info	MSPCP Date	Copies Input	MSPCP Volume Used (uL)
SAC0062	2021-06-02	25	M	1.60016	800.079	2.90313	0	0	0	0	MSPCP	2022-07-18	32.0032	20
SAC0101	2021-06-02	20	F	3.25904	1629.52	3.21206	0.0175381	1.75381	28.5787	1.45604	MSPCP	2022-07-18	65.1808	20
SAC0095	2021-06-02	46	F	4.25283	2126.41	3.32765	0	0	0	0	MSPCP	2022-07-18	85.0565	20
SAC0047	2021-06-02	22	M	8.12351	4061.76	3.60871	0	0	0	0	MSPCP	2022-07-18	162.47	20
SAC0070	2021-06-02	23	M	14.5733	7286.63	3.86253	0	0	0	0	MSPCP	2022-07-18	291.465	20
SAC0110	2021-06-02	20	F	35.5745	17787.2	4.25011	0.00152804	0.152804	27.1796	1.43424	MSPCP	2022-07-18	711.49	20
SAC0038	2021-06-02	22	F	127.887	63943.3	4.8058	0.00026584	0.0265837	16.9985	1.23041	MSPCP	2022-07-18	2557.73	20
SAC0045	2021-06-02	56	F	175.364	87681.9	4.94291	0.00076357	0.0763574	66.9516	1.82576	MSPCP	2022-07-18	3507.28	20
SAC0096	2021-06-02	61	M	737.011	368506	5.56644	0	0	0	0	MSPCP	2022-07-18	14740.2	20
SAC0031	2021-06-02	41	F	2930.26	1.46513e+06	6.16588	0	0	0	0	MSPCP	2022-07-18	58605.3	20
SAC0056	2021-06-02	22	F	1.55066	775.33	2.88949	0	0	0	0	MSPCP	2022-07-20	31.0132	20
SAC0107	2021-06-02	47	M	3.19114	1595.57	3.20292	0.0142287	1.42287	22.7028	1.35608	MSPCP	2022-07-20	63.8227	20
SAC0080	2021-06-02	21	F	6.71221	3356.11	3.52584	0	0	0	0	MSPCP	2022-07-20	134.244	20
SAC0033	2021-06-02	21	M	80.2246	40112.3	4.60328	0	0	0	0	MSPCP	2022-07-20	1604.49	20
SAC0081	2021-06-02	38	M	114.441	57220.4	4.75755	0	0	0	0	MSPCP	2022-07-20	2288.82	20
SAC0088	2021-06-02	23	M	192.382	96191	4.98313	0	0	0	0	MSPCP	2022-07-20	3847.64	20
SAC0099	2021-06-02	21	F	279.672	139836	5.14562	0	0	0	0	MSPCP	2022-07-20	5000	17.8781
SAC0164	2021-06-02	32	F	4.28404	2142.02	3.33082	0	0	0	0	MSPCP	2022-08-08	85.6809	20
SAC0148	2021-06-02	69	M	32.0391	16019.5	4.20465	0.00854168	0.854168	136.834	2.13619	MSPCP	2022-08-08	640.781	20
SAC0188	2021-06-02	22	F	34.9685	17484.2	4.24265	0.00100574	0.100574	17.5847	1.24513	MSPCP	2022-08-08	699.37	20
SAC0178	2021-06-02	48	M	70.8558	35427.9	4.54935	0	0	0	0	MSPCP	2022-08-08	1000	14.1132
SAC0204	2021-06-02	48	F	78.432	39216	4.59346	0.00070045	0.0700453	27.469	1.43884	MSPCP	2022-08-08	1000	12.7499
SAC0194	2021-06-02	42	M	317.29	158645	5.20043	0.00197426	0.197426	313.206	2.49583	MSPCP	2022-08-08	1000	3.15169
SAC0130	2021-06-02	22	M	346.55	173275	5.23874	0.00035238	0.0352381	61.0589	1.78575	MSPCP	2022-08-08	1000	2.88558
SAC0180	2021-06-02	40	M	4.04414	2022.07	3.3058	0	0	0	0	MSPCP	2022-08-30	80.8828	20

## Sheet: Lymphoma MSPCP
Target	Methylation	Sample	Cq	Starting Quantity (SQ)	Cq Mean	Cq Std. Dev	Average SQ	Total Input	Methylation Index	Percent Methylation	Sample Type
Cp	M	REDACTED	30.5089	31.1294	30.2857	0.315745	38.0902	38.1545	0.998315	99.8315	HIV(+) cHL
Cp	M	REDACTED	30.0624	45.0511	30.2857	0.315745
Cp	U	REDACTED	38.3293	0.128587	38.3293	0	0.0642933
Cp	U	REDACTED	NaN	0	0	0
Cp	M	REDACTED	29.3693	79.9632	29.2684	0.142737	87.2349	92.6101	0.941959	94.1959	HIV(+) cHL
Cp	M	REDACTED	29.1674	94.5066	29.2684	0.142737
Cp	U	REDACTED	34.3682	3.99469	34.0653	0.428289	5.37517
Cp	U	REDACTED	33.7625	6.75564	34.0653	0.428289
Cp	M	REDACTED	30.2415	38.8447	30.2068	0.0489902	39.9912	39.9912	1	100	HIV(+) cHL
Cp	M	REDACTED	30.1722	41.1377	30.2068	0.0489902
Cp	U	REDACTED	NaN	0	0	0	0
Cp	U	REDACTED	NaN	0	0	0
Cp	M	REDACTED	34.136	1.54597	33.937	0.281301	1.84745	1.89865	0.973032	97.3032	HIV(+) cHL
Cp	M	REDACTED	33.7381	2.14893	33.937	0.281301
Cp	U	REDACTED	38.5918	0.102407	38.5918	0	0.0512035
Cp	U	REDACTED	NaN	0	0	0
Cp	M	REDACTED	28.8141	299.335	28.8754	0.0867606	284.907	288.355	0.988042	98.8042	HIV(+) cHL
Cp	M	REDACTED	28.9368	270.479	28.8754	0.0867606
Cp	U	REDACTED	35.3085	3.94635	35.4953	0.264249	3.4481
Cp	U	REDACTED	35.6822	2.94984	35.4953	0.264249

## Sheet: Solid Tumor MSPCP
NCI Disease Diagnosis	Collection Date	DNA requested Date	DNA concentration	Copy Number Quantification Date	EBV Copy Number/uL	EBV Copies Available	EBV copies/ng DNA	MSPCP Date	MSPCP Cp MI	MSPCP Volume Used	MSPCP Copies Input
Nasopharyngeal Carcinoma			20.5	2024-03-08	160846	4.82539e+06	235385	2024-03-11	99.9022	1	160846
Nasopharyngeal Carcinoma			8.5	2024-03-08	39735.8	1.19207e+06	140244	2024-03-11	99.8802	1	39735.8
Gastric Adenocarcinoma			8	2024-03-08	7455.61	223668	27958.6	2024-03-11	100	1	7455.61
Mature T-cell and Natural Killer Cell Neoplasm			12.8	2024-03-08	2326.11	348916	27259.1	2024-03-11	100	1	2326.11
EBV-Positive Diffuse Large B-Cell Lymphoma, Not Otherwise Specified			0.1	2024-03-08	472.993	23649.6	236496	2024-03-11	100	3	1418.98
Descriptive (atypical immunoblastic proliferation)	2020-10-27	2024-02-29	18.7	2024-03-08	143.557	2153.36	115.153	2024-03-11	3.39533	3	430.671
